# Supplementary material for: In Vivo-In Vitro Comparative Toxicology of Cadmium Sulphide Quantum Dots in the Model Organism Saccharomyces cerevisiae
Source: Nanomaterials (Basel). 2019 Apr 2;9(4):512. doi: 10.3390/nano9040512 (PMC6523553; doi:10.3390/nano9040512)
Supplement: Supplementary file 1 [file nanomaterials-09-00512-s001.zip]

Archive with 3 entries (2 files):
- supplementary-proof  done/
- supplementary-proof  done/Pagano 2019 SM1 18-02-2019.pdf
- supplementary-proof  done/Pagano 2019 SM2 18-02-2019.xlsx
