# Supplementary material for: In Vivo-In Vitro Comparative Toxicology of Cadmium Sulphide Quantum Dots in the Model Organism Saccharomyces cerevisiae
Source: Nanomaterials (Basel). 2019 Apr 2;9(4):512. doi: 10.3390/nano9040512 (PMC6523553; doi:10.3390/nano9040512)
Supplement: Supplementary file 1 [file nanomaterials-09-00512-s001.zip › supplementary-proof done/Pagano 2019 SM2 18-02-2019.xlsx]

## Sheet: Information
Supplementary Materials (SM2)
In vivo - in vitro comparative toxicology of cadmium sulphide quantum dots in the model organism Saccharomyces cerevisiae
Pagano L., Caldara. M, Villani M., Zappettini A., Marmiroli N., Marmiroli M.
List of Supplementary Tables:
Table S1. List of up-regulated genes highlighted after the CdS QDs exposure in S. cerevisiae.
Table S2. List of down-regulated genes highlighted after the CdS QDs exposure in S. cerevisiae.
Table S3. Biological processes after CdS QDs exposure in S. cerevisiae.
Table S4. Molecular functions after CdS QDs exposure in S. cerevisiae.
Table S5. Cellular components after CdS QDs exposure in S. cerevisiae.
Table S6. (KEGG) Biochemical pathways after CdS QDs exposure in S. cerevisiae.
Table S7. Comparison of wild type strain versus sensitive and tolerant mutants. Growth phenotype and physiological analyses.
Table S8. Comparison of wild type strain and tolerant mutants.

## Sheet: Table S1
Table S1. List of up-regulated genes highlighted after the CdS QDs exposure in S. cerevisiae.
Ensembl Gene ID	Gene Name	Nist+QDs	Description
YJR005C-A		5671	Putative protein of unknown function; originally identified as a syntenic homolog of an Ashbya gossypii gene; YJR005C-A has a paralog, YGR169C-A, that arose from the whole genome duplication
YLR042C		4691	Cell wall protein of unknown function; localizes to the cytoplasm; deletion improves xylose fermentation in industrially engineered strains; YLL042C is not an essential gene
YOR384W	FRE5	4087	Putative ferric reductase with similarity to Fre2p; expression induced by low iron levels; the authentic, non-tagged protein is detected in highly purified mitochondria in high-throughput studies
YOR382W	FIT2	3996	Mannoprotein that is incorporated into the cell wall; incorporated via a glycosylphosphatidylinositol (GPI) anchor; involved in the retention of siderophore-iron in the cell wall
YGL089C	MF(ALPHA)2	3325	Mating pheromone alpha-factor, made by alpha cells; interacts with mating type a cells to induce cell cycle arrest and other responses leading to mating; also encoded by MF(ALPHA)1, which is more highly expressed; MF(ALPHA)2 has a paralog, MF(ALPHA)1, that arose from the whole genome duplication
YCL026C-B	HBN1	3.32	Protein of unknown function; similar to bacterial nitroreductases; green fluorescent protein (GFP)-fusion protein localizes to the cytoplasm and nucleus; protein becomes insoluble upon intracellular iron depletion; protein abundance increases in response to DNA replication stress
YLR092W	SUL2	3264	High affinity sulfate permease; sulfate uptake is mediated by specific sulfate transporters Sul1p and Sul2p, which control the concentration of endogenous activated sulfate intermediates
YLR012C		3198	Putative protein of unknown function; YLR012C is not an essential gene
YPR078C		3181	Putative protein of unknown function; possible role in DNA metabolism and/or in genome stability; expression is heat-inducible
YJR153W	PGU1	2929	Endo-polygalacturonase; pectolytic enzyme that hydrolyzes the alpha-1,4-glycosidic bonds in the rhamnogalacturonan chains in pectins
YMR058W	FET3	2869	Ferro-O2-oxidoreductase; multicopper oxidase that oxidizes ferrous (Fe2+) to ferric iron (Fe3+) for subsequent cellular uptake by transmembrane permease Ftr1p; required for high-affinity iron uptake and involved in mediating resistance to copper ion toxicity, belongs to class of integral membrane multicopper oxidases; protein abundance increases in response to DNA replication stress
YCR018C	SRD1	2817	Protein involved in the processing of pre-rRNA to mature rRNA; contains a C2/C2 zinc finger motif; srd1 mutation suppresses defects caused by the rrp1-1 mutation
YOR383C	FIT3	2808	Mannoprotein that is incorporated into the cell wall; incorporated via a glycosylphosphatidylinositol (GPI) anchor; involved in the retention of siderophore-iron in the cell wall
YLR136C	TIS11	2765	mRNA-binding protein expressed during iron starvation; binds to a sequence element in the 3'-untranslated regions of specific mRNAs to mediate their degradation; involved in iron homeostasis; protein increases in abundance and relative distribution to the nucleus increases upon DNA replication stress; TIS11 has a paralog, CTH1, that arose from the whole genome duplication
YIL162W	SUC2	2737	Invertase; sucrose hydrolyzing enzyme; a secreted, glycosylated form is regulated by glucose repression, and an intracellular, nonglycosylated enzyme is produced constitutively
YLR306W	UBC12	2732	Enzyme that mediates the conjugation of Rub1p; a ubiquitin-like protein, to other proteins; related to E2 ubiquitin-conjugating enzymes
YDR309C	GIC2	2722	Redundant rho-like GTPase Cdc42p effector; involved in initiation of budding and cellular polarization; interacts with Cdc42p via the Cdc42/Rac-interactive binding (CRIB) domain and with PI(4,5)P2 via a polybasic region; GIC2 has a paralog, GIC1, that arose from the whole genome duplication
YOR378W	AMF1	2679	Putative paralog of ATR1; but not required for boron tolerance; member of the DHA2 family of drug:H+ antiporters; YOR378W is not an essential gene
YHL047C	ARN2	2674	Transporter; member of the ARN family of transporters that specifically recognize siderophore-iron chelates; responsible for uptake of iron bound to the siderophore triacetylfusarinine C
YEL065W	SIT1	2595	Ferrioxamine B transporter; member of the ARN family of transporters that specifically recognize siderophore-iron chelates; transcription is induced during iron deprivation and diauxic shift; potentially phosphorylated by Cdc28p
YPL171C	OYE3	2536	Conserved NADPH oxidoreductase containing flavin mononucleotide (FMN); homologous to Oye2p with different ligand binding and catalytic properties; has potential roles in oxidative stress response and programmed cell death
YPL163C	SVS1	2520	Cell wall and vacuolar protein; required for wild-type resistance to vanadate; SVS1 has a paralog, SRL1, that arose from the whole genome duplication
YCL026C-A	FRM2	2483	Type II nitroreductase, using NADH as reductant; mutants are defective in fatty acid mediated repression of genes involved in fatty acid biosynthesis indicative of a role in lipid signaling; involved in the oxidative stress response; transcription induction by cadmium and selenite indicates a possible role in the metal stress response; expression induced in cells treated with the mycotoxin patulin
YAR068W		2475	Fungal-specific protein of unknown function; induced in respiratory-deficient cells; YAR068W has a paralog, YHR214W-A, that arose from a segmental duplication
YHR214W-A			Dubious open reading frame; induced by zinc deficiency; YHR214W-A has a paralog, YAR068W, that arose from a segmental duplication
YMR251W	GTO3	2465	Omega class glutathione transferase; putative cytosolic localization
YER011W	TIR1	2448	Cell wall mannoprotein; expression is downregulated at acidic pH and induced by cold shock and anaerobiosis; abundance is increased in cells cultured without shaking; member of the Srp1p/Tip1p family of serine-alanine-rich proteins
YLR180W	SAM1	2417	S-adenosylmethionine synthetase; catalyzes transfer of the adenosyl group of ATP to the sulfur atom of methionine; SAM1 has a paralog, SAM2, that arose from the whole genome duplication
YJR004C	SAG1	2328	Alpha-agglutinin of alpha-cells; binds to Aga1p during agglutination, N-terminal half is homologous to the immunoglobulin superfamily and contains binding site for a-agglutinin, C-terminal half is highly glycosylated and contains GPI anchor
YCL049C		2277	Protein of unknown function; localizes to membrane fraction; YCL049C is not an essential gene
YIL117C	PRM5	2269	Pheromone-regulated protein, predicted to have 1 transmembrane segment; induced during cell integrity signaling; PRM5 has a paralog, YNL058C, that arose from the whole genome duplication
YDR253C	MET32	2260	Zinc-finger DNA-binding transcription factor; involved in transcriptional regulation of the methionine biosynthetic genes; targets strong transcriptional activator Met4p to promoters of sulfur metabolic genes; feedforward loop exists in the regulation of genes controlled by Met4p and Met32p; lack of such a loop for MET31 may account for the differential actions of Met32p and Met31p; MET32 has a p…
YOL007C	CSI2	2207	Protein of unknown function; green fluorescent protein (GFP)- fusion protein localizes to the mother side of the bud neck and the vacuole; YOL007C is not an essential gene
YOL158C	ENB1	2191	Endosomal ferric enterobactin transporter; expressed under conditions of iron deprivation; member of the major facilitator superfamily; expression is regulated by Rcs1p and affected by chloroquine treatment
YKL161C	KDX1	2190	Protein kinase; implicated in Slt2p mitogen-activated (MAP) kinase signaling pathway; interacts with numerous components in the mating pheromone and CWI MAPK pathways; associates with Rlm1p; KDX1 has a paralog, SLT2, that arose from the whole genome duplication
YIL080W		2132	unknown function
YIL082W		2132	Retrotransposon TYA Gag gene co-transcribed with TYB Pol; translated as TYA or TYA-TYB polyprotein; Gag is a nucleocapsid protein that is the structural constituent of virus-like particles (VLPs); similar to retroviral Gag
YIL082W-A		2132	unknown function
YGR109W-B		2132	unknown function
YGR109W-A		2132	unknown function
YOL104C	NDJ1	2118	Meiosis-specific telomere protein; required for bouquet formation, effective homolog pairing, ordered cross-over distribution, sister chromatid cohesion at meiotic telomeres, chromosomal segregation and telomere-led rapid prophase movement
YHL040C	ARN1	2102	ARN family transporter for siderophore-iron chelates; responsible for uptake of iron bound to ferrirubin, ferrirhodin, and related siderophores; protein increases in abundance and relocalizes to the vacuole upon DNA replication stress
YJL190C	RPS22A	2080	Protein component of the small (40S) ribosomal subunit; homologous to mammalian ribosomal protein S15A and bacterial S8; RPS22A has a paralog, RPS22B, that arose from the whole genome duplication
YAL012W	CYS3	2078	Cystathionine gamma-lyase; catalyzes one of the two reactions involved in the transsulfuration pathway that yields cysteine from homocysteine with the intermediary formation of cystathionine; protein abundance increases in response to DNA replication stress
YCL027W	FUS1	2.02	Membrane protein localized to the shmoo tip; required for cell fusion; expression regulated by mating pheromone; proposed to coordinate signaling, fusion, and polarization events required for fusion; potential Cdc28p substrate
YLR303W	MET17	2002	O-acetyl homoserine-O-acetyl serine sulfhydrylase; required for Methionine and cysteine biosynthesis
YGR014W	MSB2	1991	Mucin family member involved in various signaling pathways; functions as osmosensor in Sho1p-mediated HOG pathway with Msb2p; functions in Cdc42p- and MAP kinase-dependent filamentous growth signaling pathway; processed into secreted and cell-associated forms by aspartyl protease Yps1p; potential Cdc28p substrate
YPL187W	MF(ALPHA)1	1981	Mating pheromone alpha-factor, made by alpha cells; interacts with mating type a cells to induce cell cycle arrest and other responses leading to mating; also encoded by MF(ALPHA)2, although MF(ALPHA)1 produces most alpha-factor; MF(ALPHA)1 has a paralog, MF(ALPHA)2, that arose from the whole genome duplication
YDR270W	CCC2	1919	Cu(+2)-transporting P-type ATPase; required for export of copper from the cytosol into an extracytosolic compartment; has similarity to human proteins involved in Menkes and Wilsons diseases; protein abundance increases in response to DNA replication stress; affects TBSV model (+)RNA virus replication by regulating copper metabolism
YOR234C	RPL33B	1906	Ribosomal 60S subunit protein L33B; rpl33b null mutant exhibits normal growth while rpl33a rpl33b double null mutant is inviable; homologous to mammalian ribosomal protein L35A, no bacterial homolog; RPL33B has a paralog, RPL33A, that arose from the whole genome duplication
YLR367W	RPS22B	1902	Protein component of the small (40S) ribosomal subunit; homologous to mammalian ribosomal protein S15A and bacterial S8; RPS22B has a paralog, RPS22A, that arose from the whole genome duplication
YCL021W-A		1895	Putative protein of unknown function
YNR073C		1890	Putative mannitol dehydrogenase; YNR073C has a paralog, DSF1, that arose from a segmental duplication
YEL070W	DSF1	1890	Putative mannitol dehydrogenase; deletion suppressor of mpt5 mutation; DSF1 has a paralog, YNR073C, that arose from a segmental duplication
YHL035C	VMR1	1886	Vacuolar membrane protein; involved in multiple drug resistance and metal sensitivity; ATP-binding cassette (ABC) family member involved in drug transport; potential Cdc28p substrate; induced under respiratory conditions; VMR1 has a paralog, YBT1, that arose from the whole genome duplication
YIL140W	AXL2	1875	Integral plasma membrane protein; required for axial budding in haploid cells; localizes to the incipient bud site and bud neck; glycosylated by Pmt4p; potential Cdc28p substrate
YPL081W	RPS9A	1874	Protein component of the small (40S) ribosomal subunit; homologous to mammalian ribosomal protein S9 and bacterial S4; RPS9A has a paralog, RPS9B, that arose from the whole genome duplication
YPL175W	SPT14	1855	UDP-glycosyltransferase subunit of the GPI-GnT complex; UDP-GlcNAc-binding and catalytic subunit of the enzyme that mediates the first step in glycosylphosphatidylinositol (GPI) biosynthesis, mutations cause defects in transcription and in biogenesis of cell wall proteins
YNL289W	PCL1	1855	Cyclin, interacts with cyclin-dependent kinase Pho85p; member of the Pcl1,2-like subfamily, involved in the regulation of polarized growth and morphogenesis and progression through the cell cycle; is ubiquitinated by Dma1p; phosphorylation by Pho85p targets it for degradation; localizes to sites of polarized cell growth
YNL335W	DDI3	1853	Protein of unknown function; expression is induced over 100-fold by DNA damage; induction decreased in rad6 and rad18 mutants
YFL061W	DDI2		Protein of unknown function; expression is induced over 100-fold by DNA damage; induction decreased in rad6 and rad18 mutants
YGL226C-A	OST5	1845	Zeta subunit of the oligosaccharyltransferase complex of the ER lumen; complex catalyzes asparagine-linked glycosylation of newly synthesized proteins
YKR013W	PRY2	1826	Sterol binding protein involved in the export of acetylated sterols; secreted glycoprotein and member of the CAP protein superfamily (cysteine-rich secretory proteins (CRISP), antigen 5, and pathogenesis related 1 proteins); sterol export function is redundant with that of PRY1; may be involved in detoxification of hydrophobic compounds; PRY2 has a paralog, PRY1, that arose from the whole genome …
YFL034C-A	RPL22B	1819	Ribosomal 60S subunit protein L22B; homologous to mammalian ribosomal protein L22, no bacterial homolog; RPL22B has a paralog, RPL22A, that arose from the whole genome duplication
YIL121W	QDR2	1805	Plasma membrane transporter of the major facilitator superfamily; member of the 12-spanner drug:H(+) antiporter DHA1 family; exports copper; has broad substrate specificity and can transport many mono- and divalent cations; transports a variety of drugs and is required for resistance to quinidine, barban, cisplatin, and bleomycin; contributes to potassium homeostasis; expression is regulated by c…
YLR205C	HMX1	1753	ER localized heme oxygenase; involved in heme degradation during iron starvation and in the oxidative stress response; expression is regulated by AFT1 and oxidative stress; relocates to the perinuclear region in the presence of oxidants
YOR226C	ISU2	1747	Protein required for synthesis of iron-sulfur proteins; localized to the mitochondrial matrix; performs a scaffolding function in mitochondria during Fe/S cluster assembly; involved in Fe-S cluster assembly for both mitochondrial and cytosolic proteins; isu1 isu2 double mutant is inviable; protein abundance increases in response to DNA replication stress; evolutionarily conserved; ISU2 has a para…
YLR342W-A		1737	Putative protein of unknown function
YOL131W		1727	Putative protein of unknown function; YOL131W has a paralog, STB1, that arose from the whole genome duplication
YLR426W	TDA5	1727	Putative protein of unknown function; detected in highly purified mitochondria in high-throughput studies; proposed to be involved in resistance to mechlorethamine and streptozotocin; null mutant sensitive to expression of top1-T722A allele
YKR091W	SRL3	1717	GTB motif (G1/S transcription factor binding) containing protein; binds SBF-regulated promoters in hydroxyurea-treated cells; when overexpressed, suppresses the lethality of a rad53 null mutation; potential Cdc28p substrate; SRL3 has a paralog, WHI5, that arose from the whole genome duplication
YER145C	FTR1	1716	High affinity iron permease; involved in the transport of iron across the plasma membrane; forms complex with Fet3p; expression is regulated by iron; protein abundance increases in response to DNA replication stress
YEL040W	UTR2	1713	Chitin transglycosylase; functions in the transfer of chitin to beta(1-6) and beta(1-3) glucans in the cell wall; similar to and functionally redundant with Crh1; glycosylphosphatidylinositol (GPI)-anchored protein localized to bud neck
YBR244W	GPX2	1704	Phospholipid hydroperoxide glutathione peroxidase; protects cells from phospholipid hydroperoxides and nonphospholipid peroxides during oxidative stress; induced by glucose starvation; protein abundance increases in response to DNA replication stress
YGL012W	ERG4	1703	C-24(28) sterol reductase; catalyzes the final step in ergosterol biosynthesis; mutants are viable, but lack ergosterol
YOL136C	PFK27	1700	6-phosphofructo-2-kinase; catalyzes synthesis of fructose-2,6-bisphosphate; inhibited by phosphoenolpyruvate and sn-glycerol 3-phosphate, expression induced by glucose and sucrose, transcriptional regulation involves protein kinase A
YGR035C		1694	Putative protein of unknown function, potential Cdc28p substrate; transcription is activated by paralogous transcription factors Yrm1p and Yrr1p along with genes involved in multidrug resistance; YGR035C has a paralog, YLR346C, that arose from the whole genome duplication
YML124C	TUB3	1662	Alpha-tubulin; associates with beta-tubulin (Tub2p) to form tubulin dimer, which polymerizes to form microtubules; expressed at lower level than Tub1p; TUB3 has a paralog, TUB1, that arose from the whole genome duplication
YNL033W		1652	Putative protein of unknown function; YNL033W has a paralog, YNL019C, that arose from a segmental duplication
YNL019C		1652	Putative protein of unknown function; expression induced during heat stress; YNL019C has a paralog, YNL033W, that arose from a segmental duplication
YGR138C	TPO2	1652	Polyamine transporter of the major facilitator superfamily; member of the 12-spanner drug:H(+) antiporter DHA1 family; specific for spermine; localizes to the plasma membrane; transcription of TPO2 is regulated by Haa1p; TPO2 has a paralog, TPO3, that arose from the whole genome duplication
YHR142W	CHS7	1627	Protein of unknown function; may be involved in chitin biosynthesis by regulation of Chs3p export from the ER; relocalizes from bud neck to ER upon DNA replication stress
YHR214W		1621	Putative protein of unknown function; predicted to be a glycosylphosphatidylinositol-modified (GPI) protein; YHR214W has a paralog, YAR066W, that arose from a segmental duplication
YAR066W		1621	Putative GPI protein; YAR066W has a paralog, YHR214W, that arose from a segmental duplication
YKR071C	DRE2	1620	Component of the cytosolic Fe-S protein assembly (CIA) machinery; contains an Fe-S cluster that receives electrons from NADPH via the action of Tah18pin an early step in the CIA pathway; ortholog of human Ciapin1; protein abundance increases in response to DNA replication stress
YDL127W	PCL2	1616	Cyclin, interacts with cyclin-dependent kinase Pho85p; member of the Pcl1,2-like subfamily, involved in the regulation of polarized growth and morphogenesis and progression through the cell cycle; localizes to sites of polarized cell growth; PCL2 has a paralog, PCL9, that arose from the whole genome duplication
YBR007C	DSF2	1612	Deletion suppressor of mpt5 mutation; relocalizes from bud neck to cytoplasm upon DNA replication stress
YHR043C	DOG2	1.61	2-deoxyglucose-6-phosphate phosphatase; member of a family of low molecular weight phosphatases, induced by oxidative and osmotic stress, confers 2-deoxyglucose resistance when overexpressed; DOG2 has a paralog, DOG1, that arose from a single-locus duplication
YKL006W	RPL14A	1.61	Ribosomal 60S subunit protein L14A; N-terminally acetylated; homologous to mammalian ribosomal protein L14, no bacterial homolog; RPL14A has a paralog, RPL14B, that arose from the whole genome duplication
YDL189W	RBS1	1609	Protein of unknown function; identified as a high copy suppressor of psk1 psk2 mutations that confer temperature-sensitivity for galactose utilization; proposed to bind single-stranded nucleic acids via its R3H domain
YDR374C	PHO92	1607	Posttranscriptional regulator of phosphate metabolism; facilitates PHO4 mRNA degradation by interacting with Pop2p; regulates PHO4 mRNA stability by binding to PHO4's 3'UTR in a phosphate-dependent manner; contains highly conserved YTH (YT521-B Homology) domain that exhibits RNA-binding activity; functional homolog of human YTHDF2
YNL301C	RPL18B	1602	Ribosomal 60S subunit protein L18B; homologous to mammalian ribosomal protein L18, no bacterial homolog; RPL18B has a paralog, RPL18A, that arose from the whole genome duplication
YIL023C	YKE4	1597	Zinc transporter; localizes to the ER; null mutant is sensitive to calcofluor white, leads to zinc accumulation in cytosol; ortholog of the mouse KE4 and member of the ZIP (ZRT, IRT-like Protein) family
YLR084C	RAX2	1592	N-glycosylated protein; involved in the maintenance of bud site selection during bipolar budding; localization requires Rax1p; RAX2 mRNA stability is regulated by Mpt5p
YBL003C	HTA2	1585	Histone H2A; core histone protein required for chromatin assembly and chromosome function; one of two nearly identical (see also HTA1) subtypes; DNA damage-dependent phosphorylation by Mec1p facilitates DNA repair; acetylated by Nat4p
YGR292W	MAL12	1552	Maltase (alpha-D-glucosidase); inducible protein involved in maltose catabolism; encoded in the MAL1 complex locus; hydrolyzes the disaccharides maltose, turanose, maltotriose, and sucrose
YBR299W	MAL32	1552	Maltase (alpha-D-glucosidase); inducible protein involved in maltose catabolism; encoded in the MAL3 complex locus; functional in genomic reference strain S288C; hydrolyzes the disaccharides maltose, turanose, maltotriose, and sucrose
YHR209W	CRG1	1545	S-AdoMet-dependent methyltransferase involved in lipid homeostasis; mediates resistance to a drug cantharidin
YDR507C	GIN4	1534	Protein kinase involved in bud growth and assembly of the septin ring; proposed to have kinase-dependent and kinase-independent activities; undergoes autophosphorylation; similar to Hsl1p; GIN4 has a paralog, KCC4, that arose from the whole genome duplication
YLR342W	FKS1	1525	Catalytic subunit of 1,3-beta-D-glucan synthase; functionally redundant with alternate catalytic subunit Gsc2p; binds to regulatory subunit Rho1p; involved in cell wall synthesis and maintenance; localizes to sites of cell wall remodeling; FKS1 has a paralog, GSC2, that arose from the whole genome duplication
YGR152C	RSR1	1513	GTP-binding protein of the Ras superfamily; required for bud site selection, morphological changes in response to mating pheromone, and efficient cell fusion; localized to the plasma membrane; significantly similar to mammalian Rap GTPases
YGR221C	TOS2	1.51	Protein involved in localization of Cdc24p to the site of bud growth; may act as a membrane anchor; localizes to the bud neck and bud tip; potentially phosphorylated by Cdc28p; TOS2 has a paralog, SKG6, that arose from the whole genome duplication
YKL104C	GFA1	1504	Glutamine-fructose-6-phosphate amidotransferase; catalyzes the formation of glucosamine-6-P and glutamate from fructose-6-P and glutamine in the first step of chitin biosynthesis; GFA1 has a paralogous region, comprising ORFs YMR084W-YMR085W, that arose from the whole genome duplication
YER060W-A	FCY22	1503	Putative purine-cytosine permease; very similar to Fcy2p but cannot substitute for its function
YBR156C	SLI15	1496	Subunit of the conserved chromosomal passenger complex (CPC); complex regulates kinetochore-microtubule attachments, activation of the spindle tension checkpoint, and mitotic spindle disassembly; other complex members are Ipl1p, Bir1p, and Nbl1p
YGL015C		1479	Putative protein of unknown function; null mutants accumulate cargo in the Golgi
YGR166W	TRS65	1477	Component of transport protein particle (TRAPP) complex II; TRAPPII is a multimeric guanine nucleotide-exchange factor for the GTPase Ypt1p, regulating intra-Golgi and endosome-Golgi traffic; role in cell wall beta-glucan biosynthesis and the stress response
YDR451C	YHP1	1473	Homeobox transcriptional repressor; binds Mcm1p and early cell cycle box (ECB) elements of cell cycle regulated genes, thereby restricting ECB-mediated transcription to the M/G1 interval; YHP1 has a paralog, YOX1, that arose from the whole genome duplication
YLR264W	RPS28B	1462	Protein component of the small (40S) ribosomal subunit; homologous to mammalian ribosomal protein S28, no bacterial homolog; has an extraribosomal function in autoregulation, in which Rps28Bp binds to a decapping complex via Edc3p, which then binds to RPS28B mRNA leading to its decapping and degradation; RPS28B has a paralog, RPS28A, that arose from the whole genome duplication
YNL231C	PDR16	1459	Phosphatidylinositol transfer protein (PITP); controlled by the multiple drug resistance regulator Pdr1p; localizes to lipid particles and microsomes; controls levels of various lipids, may regulate lipid synthesis; homologous to Pdr17p; protein abundance increases in response to DNA replication stress
YKL084W	HOT13	1457	Zinc-binding mitochondrial intermembrane space (IMS) protein; involved in a disulfide relay system for IMS import of cysteine-containing proteins; binds Mia40p and stimulates its Erv1p-dependent oxidation, probably by sequestering zinc
YGR257C	MTM1	1452	Mitochondrial protein of the mitochondrial carrier family; high affinity pyridoxal 5′-phosphate transporter; involved in mitochondrial iron homeostasis and in activating mitochondrial Sod2p by facilitating insertion of an essential manganese cofactor
YOL047C	LDS2	1451	Protein Involved in spore wall assembly; localizes to lipid droplets found on or outside of the prospore membrane; shares similarity with Lds1p and Rrt8p, and a strain mutant for all 3 genes exhibits reduced dityrosine fluorescence relative to the single mutants; green fluorescent protein (GFP)-fusion protein localizes to the cytoplasm in a punctate pattern
YLR264C-A		1437	Putative protein of unknown function
YHR099W	TRA1	1434	Subunit of SAGA and NuA4 histone acetyltransferase complexes; interacts with acidic activators (e.g., Gal4p) which leads to transcription activation; similar to human TRRAP, which is a cofactor for c-Myc mediated oncogenic transformation
YLL060C	GTT2	1417	Glutathione S-transferase capable of homodimerization; functional overlap with Gtt2p, Grx1p, and Grx2p; protein abundance increases in response to DNA replication stress
YKL101W	HSL1	1417	Nim1p-related protein kinase; regulates the morphogenesis and septin checkpoints; associates with the assembled septin filament; required along with Hsl7p for bud neck recruitment, phosphorylation, and degradation of Swe1p
YKL133C		1412	Putative protein of unknown function; not required for growth of cells lacking the mitochondrial genome (null mutation does not confer a petite-negative phenotype); YKL133C has a paralog, MGR3, that arose from the whole genome duplication
YLR183C	TOS4	1410	Putative transcription factor, contains Forkhead Associated domain; found associated with chromatin; target of SBF transcription factor; expression is periodic and peaks in G1; involved in DNA replication checkpoint response; interacts with Rpd3 and Set3 histone deacetylase (HDAC) complexes; APCC(Cdh1) substrate; relative distribution to the nucleus increases upon DNA replication stress; TOS4 has…
YER053C	PIC2	1404	Mitochondrial copper and phosphate carrier; imports copper and inorganic phosphate into mitochondria; functionally redundant with Mir1p but less abundant than Mir1p under normal conditions; expression is induced at high temperature
YMR319C	FET4	1403	Low-affinity Fe(II) transporter of the plasma membrane
YLR413W	INA1	1403	Putative protein of unknown function; not an essential gene; YLR413W has a paralog, FAT3, that arose from the whole genome duplication
YDR025W	RPS11A	1399	Protein component of the small (40S) ribosomal subunit; homologous to mammalian ribosomal protein S11 and bacterial S17; N-terminally propionylated in vivo; RPS11A has a paralog, RPS11B, that arose from the whole genome duplication
YML027W	YOX1	1398	Homeobox transcriptional repressor; binds to Mcm1p and to early cell cycle boxes (ECBs) in the promoters of cell cycle-regulated genes expressed in M/G1 phase; expression is cell cycle-regulated; potential Cdc28p substrate; relocalizes from nucleus to cytoplasm upon DNA replication stress; YOX1 has a paralog, YHP1, that arose from the whole genome duplication
YDR261C	EXG2	1395	Exo-1,3-beta-glucanase; involved in cell wall beta-glucan assembly; may be anchored to the plasma membrane via a glycosylphosphatidylinositol (GPI) anchor
YJR054W	KCH1	1395	Potassium transporter that mediates K+ influx; activates high-affinity Ca2+ influx system (HACS) during mating pheromone response; expression up-regulated in response to alpha factor; localized to sites of polarized growth; member of a fungal-specific gene family; potential Cdc28p substrate; KCH1 has a paralog, PRM6, that arose from the whole genome duplication
YDR540C	IRC4	1393	Putative protein of unknown function; null mutant displays increased levels of spontaneous Rad52p foci; green fluorescent protein (GFP)-fusion protein localizes to the cytoplasm and nucleus
YCR073C	SSK22	1392	MAP kinase kinase kinase of HOG1 mitogen-activated signaling pathway; functionally redundant with Ssk2p; interacts with and is activated by Ssk1p; phosphorylates Pbs2p; SSK22 has a paralog, SSK2, that arose from the whole genome duplication
YAL033W	POP5	1391	Subunit of both RNase MRP and nuclear RNase P; RNase MRP cleaves pre-rRNA, while nuclear RNase P cleaves tRNA precursors to generate mature 5' ends and facilitates turnover of nuclear RNAs
YGR153W		1388	Putative protein of unknown function
YJL212C	OPT1	1383	Proton-coupled oligopeptide transporter of the plasma membrane; also transports glutathione and phytochelatin; member of the OPT family
YLR185W	RPL37A	1358	Ribosomal 60S subunit protein L37A; homologous to mammalian ribosomal protein L37, no bacterial homolog; RPL37A has a paralog, RPL37B, that arose from the whole genome duplication
YLR332W	MID2	1353	O-glycosylated plasma membrane protein; acts as a sensor for cell wall integrity signaling and activates the pathway; interacts with Rom2p, a guanine nucleotide exchange factor for Rho1p, and with cell integrity pathway protein Zeo1p; MID2 has a paralog, MTL1, that arose from the whole genome duplication
YPL088W		1341	Putative aryl alcohol dehydrogenase; transcription is activated by paralogous transcription factors Yrm1p and Yrr1p along with genes involved in multidrug resistance
YOL013W-A		1339	Putative protein of unknown function; identified by SAGE
YOR072W-B		1339	Putative protein of unknown function; identified by expression profiling and mass spectrometry
YNL042W-B		1339	Putative protein of unknown function
YIR039C	YPS6	1330	Putative GPI-anchored aspartic protease; member of the yapsin family of proteases involved in cell wall growth and maintenance
YOL155W-A		1327	Putative protein of unknown function; identified by expression profiling and mass spectrometry
YHR153C	SPO16	1326	Meiosis-specific protein involved in synaptonemal complex assembly; implicated in regulation of crossover formation; required for sporulation
YPL068C		1313	Protein of unknown function; green fluorescent protein (GFP)-fusion protein localizes to the nucleus and is induced in response to the DNA-damaging agent MMS
YDR471W	RPL27B	1313	Ribosomal 60S subunit protein L27B; homologous to mammalian ribosomal protein L27, no bacterial homolog; RPL27B has a paralog, RPL27A, that arose from the whole genome duplication
YER131W	RPS26B	1312	Protein component of the small (40S) ribosomal subunit; homologous to mammalian ribosomal protein S26, no bacterial homolog; RPS26B has a paralog, RPS26A, that arose from the whole genome duplication
YGR034W	RPL26B	1312	Ribosomal 60S subunit protein L26B; binds to 5.8S rRNA; non-essential even when paralog is also deleted; deletion has minimal affections on ribosome biosynthesis; homologous to mammalian ribosomal protein L26 and bacterial L24; RPL26B has a paralog, RPL26A, that arose from the whole genome duplication
YKL068W-A		1310	Putative protein of unknown function; identified by homology to Ashbya gossypii
YHR183W	GND1	1297	6-phosphogluconate dehydrogenase (decarboxylating); catalyzes an NADPH regenerating reaction in the pentose phosphate pathway; required for growth on D-glucono-delta-lactone and adaptation to oxidative stress; GND1 has a paralog, GND2, that arose from the whole genome duplication
YLL028W	TPO1	1297	Polyamine transporter of the major facilitator superfamily; member of the 12-spanner drug:H(+) antiporter DHA1 family; recognizes spermine, putrescine, and spermidine; catalyzes uptake of polyamines at alkaline pH and excretion at acidic pH; during oxidative stress exports spermine, spermidine from the cell, which controls timing of expression of stress-responsive genes; phosphorylation enhances …
YDL241W		1295	Putative protein of unknown function; YDL241W is not an essential gene
YML050W	AIM32	1293	Putative protein of unknown function; null mutant is viable and displays elevated frequency of mitochondrial genome loss
YER060W	FCY21	1291	Putative purine-cytosine permease; very similar to Fcy2p but cannot substitute for its function
YLR064W	PER33	1291	Protein that localizes to the endoplasmic reticulum; also associates with the nuclear pore complex; deletion extends chronological lifespan; highly conserved across species, orthologous to human TMEM33 and paralogous to Pom33p; protein abundance increases in response to DNA replication stress
YDR533C	HSP31	1289	Methylglyoxalase that converts methylglyoxal to D-lactate; involved in oxidative stress resistance, diauxic shift, and stationary phase survival; has similarity to E. coli Hsp31 and C. albicans Glx3p; member of the DJ-1/ThiJ/PfpI superfamily, which includes human DJ-1 involved in Parkinson's disease and cancer; exists as a dimer and contains a putative metal-binding site; protein abundance increa…
YPL111W	CAR1	1289	Arginase, catabolizes arginine to ornithine and urea; expression responds to both induction by arginine and nitrogen catabolite repression; disruption decreases production of carcinogen ethyl carbamate during wine fermentation and also enhances freeze tolerance
YCR021C	HSP30	1288	Negative regulator of the H(+)-ATPase Pma1p; stress-responsive protein; hydrophobic plasma membrane localized; induced by heat shock, ethanol treatment, weak organic acid, glucose limitation, and entry into stationary phase
YPL256C	CLN2	1288	G1 cyclin involved in regulation of the cell cycle; activates Cdc28p kinase to promote the G1 to S phase transition; late G1 specific expression depends on transcription factor complexes, MBF (Swi6p-Mbp1p) and SBF (Swi6p-Swi4p); CLN2 has a paralog, CLN1, that arose from the whole genome duplication
YPR102C	RPL11A	1287	Ribosomal 60S subunit protein L11A; expressed at twice the level of Rpl11Bp; involved in ribosomal assembly; depletion causes degradation of 60S proteins and RNA; homologous to mammalian ribosomal protein L11 and bacterial L5; RPL11A has a paralog, RPL11B, that arose from the whole genome duplication
YNL067W	RPL9B	1284	Ribosomal 60S subunit protein L9B; homologous to mammalian ribosomal protein L9 and bacterial L6; RPL9B has a paralog, RPL9A, that arose from a single-locus duplication
YEL039C	CYC7	1284	Cytochrome c isoform 2, expressed under hypoxic conditions; electron carrier of the mitochondrial intermembrane space that transfers electrons from ubiquinone-cytochrome c oxidoreductase to cytochrome c oxidase during cellular respiration; protein abundance increases in response to DNA replication stress; CYC7 has a paralog, CYC1, that arose from the whole genome duplication
YLR388W	RPS29A	1284	Protein component of the small (40S) ribosomal subunit; homologous to mammalian ribosomal protein S29 and bacterial S14; RPS29A has a paralog, RPS29B, that arose from the whole genome duplication
YPL058C	PDR12	1276	Plasma membrane ATP-binding cassette (ABC) transporter; weak-acid-inducible multidrug transporter required for weak organic acid resistance; induced by sorbate and benzoate and regulated by War1p; mutants exhibit sorbate hypersensitivity
YOL121C	RPS19A	1275	Protein component of the small (40S) ribosomal subunit; required for assembly and maturation of pre-40 S particles; homologous to mammalian ribosomal protein S19, no bacterial homolog; mutations in human RPS19 are associated with Diamond Blackfan anemia; RPS19A has a paralog, RPS19B, that arose from the whole genome duplication
YKL163W	PIR3	1268	O-glycosylated covalently-bound cell wall protein; required for cell wall stability; expression is cell cycle regulated, peaking in M/G1 and also subject to regulation by the cell integrity pathway; coding sequence contains length polymorphisms in different strains; PIR3 has a paralog, HSP150, that arose from the whole genome duplication
YLL009C	COX17	1266	Copper metallochaperone that transfers copper to Sco1p and Cox11p; eventual delivery to cytochrome c oxidase; contains twin cysteine-x9-cysteine motifs
YKR052C	MRS4	1259	Iron transporter of the mitochondrial carrier family; mediates Fe2+ transport across the inner mitochondrial membrane; active under low-iron conditions; may transport other cations; protein abundance increases in response to DNA replication stress; MRS4 has a paralog, MRS3, that arose from the whole genome duplication
YKL160W	ELF1	1258	Transcription elongation factor with a conserved zinc finger domain; implicated in the maintenance of proper chromatin structure in actively transcribed regions; deletion inhibits Brome mosaic virus (BMV) gene expression
YCR075W-A		1255	Putative protein of unknown function; identified by homology to Ashbya gossypii; YCR075W-A has a paralog, YNR034W-A, that arose from the whole genome duplication
YNR044W	AGA1	1247	Anchorage subunit of a-agglutinin of a-cells; highly O-glycosylated protein with N-terminal secretion signal and C-terminal signal for addition of GPI anchor to cell wall, linked to adhesion subunit Aga2p via two disulfide bonds; AGA1 has a paralog, FIG2, that arose from the whole genome duplication
YOR293W	RPS10A	1245	Protein component of the small (40S) ribosomal subunit; homologous to mammalian ribosomal protein S10, no bacterial homolog; RPS10A has a paralog, RPS10B, that arose from the whole genome duplication
YMR305C	SCW10	1240	Cell wall protein with similarity to glucanases; may play a role in conjugation during mating based on mutant phenotype and its regulation by Ste12p; SWC10 has a paralog, SCW4, that arose from the whole genome duplication
YGR092W	DBF2	1237	Ser/Thr kinase involved in transcription and stress response; functions as part of a network of genes in exit from mitosis; localization is cell cycle regulated; activated by Cdc15p during the exit from mitosis; also plays a role in regulating the stability of SWI5 and CLB2 mRNAs; phosphorylates Chs2p to regulate primary septum formation and Hof1p to regulate cytokinesis; DBF2 has a paralog, DBF2…
YHR021C	RPS27B	1233	Protein component of the small (40S) ribosomal subunit; homologous to mammalian ribosomal protein S27, no bacterial homolog; RPS27B has a paralog, RPS27A, that arose from the whole genome duplication
YCL063W	VAC17	1232	Phosphoprotein involved in vacuole inheritance; degraded in late M phase of the cell cycle; acts as a vacuole-specific receptor for myosin Myo2p
YNR071C		1229	Putative aldose 1-epimerase
YMR307W	GAS1	1227	Beta-1,3-glucanosyltransferase; required for cell wall assembly and also has a role in transcriptional silencing; localizes to cell surface via a glycosylphosphatidylinositol (GPI) anchor; also found at nuclear periphery; genetic interactions with histone H3 lysine acetyltransferases GCN5 and SAS3 indicate previously unsuspected functions for Gas1 in DNA damage response and cell cycle regulation
YHR092C	HXT4	1224	High-affinity glucose transporter; member of the major facilitator superfamily, expression is induced by low levels of glucose and repressed by high levels of glucose; HXT4 has a paralog, HXT7, that arose from the whole genome duplication
YNL283C	WSC2	1223	Sensor-transducer of the stress-activated PKC1-MPK1 signaling pathway; involved in maintenance of cell wall integrity and recovery from heat shock; required for the arrest of secretion response; WSC2 has a paralog, WSC3, that arose from the whole genome duplication
YCL002C		1222	Putative protein of unknown function; YCL002C is not an essential gene
YOR315W	SFG1	1221	Nuclear protein putative transcription factor; required for growth of superficial pseudohyphae (which do not invade the agar substrate) but not for invasive pseudohyphal growth; may act together with Phd1p; potential Cdc28p substrate
YPL067C		1221	Putative protein of unknown function; green fluorescent protein (GFP)-fusion protein localizes to the cytoplasm; YPL067C is not an essential gene
YGR063C	SPT4	1218	Component of the universally conserved Spt4/5 complex (DSIF complex); the complex has multiple roles in concert with RNA polymerases I and II, including regulation of transcription elongation, RNA processing, quality control, and transcription-coupled DNA repair; Spt4p also localizes to kinetochores and heterochromatin and affects chromosome dynamics and silencing; required for transcription thro…
YDR528W	HLR1	1214	Protein involved in regulation of cell wall composition and integrity; also involved in cell wall response to osmotic stress; overproduction suppresses a lysis sensitive PKC mutation; HLR1 has a paralog, LRE1, that arose from the whole genome duplication
YDL003W	MCD1	1213	Essential alpha-kleisin subunit of the cohesin complex; required for sister chromatid cohesion in mitosis and meiosis; apoptosis induces cleavage and translocation of a C-terminal fragment to mitochondria; expression peaks in S phase
YJL187C	SWE1	1200	Protein kinase that regulates the G2/M transition; regulates the G2/M transition by inhibition of Cdc28p kinase activity; localizes to the nucleus and to the daughter side of the mother-bud neck; phosphorylates conserved tyrosine residue in N-terminus of Hsp90 in cell-cycle associated manner, thus modulating the ability of Hsp90 to chaperone a selected clientele; homolog of S. pombe Wee1p; potent…
YER102W	RPS8B	1199	Protein component of the small (40S) ribosomal subunit; homologous to mammalian ribosomal protein S8, no bacterial homolog; RPS8B has a paralog, RPS8A, that arose from the whole genome duplication
YCR043C		1198	Putative protein of unknown function; green fluorescent protein (GFP)-fusion protein localizes to the Golgi apparatus; YCR043C is not an essential gene
YOR247W	SRL1	1198	Mannoprotein that exhibits a tight association with the cell wall; required for cell wall stability in the absence of GPI-anchored mannoproteins; has a high serine-threonine content; expression is induced in cell wall mutants; SRL1 has a paralog, SVS1, that arose from the whole genome duplication
YKR061W	KTR2	1197	Mannosyltransferase involved in N-linked protein glycosylation; member of the KRE2/MNT1 mannosyltransferase family; KTR2 has a paralog, YUR1, that arose from the whole genome duplication
YDR501W	PLM2	1193	Putative transcription factor, contains Forkhead Associated domain; found associated with chromatin; target of SBF transcription factor; induced in response to DNA damaging agents and deletion of telomerase; PLM2 has a paralog, TOS4, that arose from the whole genome duplication
YGL253W	HXK2	1191	Hexokinase isoenzyme 2; catalyzes phosphorylation of glucose in the cytosol; predominant hexokinase during growth on glucose; functions in the nucleus to repress expression of HXK1 and GLK1 and to induce expression of its own gene; antiapoptotic; phosphorylation/dephosphorylation at serine-14 by protein kinase Snf1p and protein phosphatase Glc7p-Reg1p regulates nucleocytoplasmic shuttling of Hxk2…
YJL213W		1186	Protein of unknown function that may interact with ribosomes; periodically expressed during the yeast metabolic cycle; phosphorylated in vitro by the mitotic exit network (MEN) kinase complex, Dbf2p/Mob1p
YBR082C	UBC4	1185	Ubiquitin-conjugating enzyme (E2); key E2 partner with Ubc1p for the anaphase-promoting complex (APC); mediates degradation of abnormal or excess proteins, including calmodulin and histone H3; regulates levels of DNA Polymerase-{alpha} to promote efficient and accurate DNA replication; interacts with many SCF ubiquitin protein ligases; component of the cellular stress response; UBC4 has a paralog…
YLR411W	CTR3	1184	High-affinity copper transporter of the plasma membrane; acts as a trimer; gene is disrupted by a Ty2 transposon insertion in many laboratory strains of S. cerevisiae
YDL083C	RPS16B	1183	Protein component of the small (40S) ribosomal subunit; homologous to mammalian ribosomal protein S16 and bacterial S9; RPS16B has a paralog, RPS16A, that arose from the whole genome duplication
YGL209W	MIG2	1182	Zinc finger transcriptional repressor; cooperates with Mig1p in glucose-induced repression of many genes; under low glucose conditions Mig2p relocalizes to mitochondrion, where it interacts with Ups1p and antagonizes mitochondrial fission factor, Dnm1p, indicative of a role in mitochondrial fusion or regulating morphology; regulates filamentous growth along with Mig2p in response to glucose deple…
YER117W	RPL23B	1180	Ribosomal 60S subunit protein L23B; homologous to mammalian ribosomal protein L23 and bacterial L14; RPL23B has a paralog, RPL23A, that arose from the whole genome duplication
YDL070W	BDF2	1176	Protein involved in transcription initiation; acts at TATA-containing promoters; associates with the basal transcription factor TFIID; contains two bromodomains; corresponds to the C-terminal region of mammalian TAF1; redundant with Bdf1p; protein abundance increases in response to DNA replication stress; BDF2 has a paralog, BDF1, that arose from the whole genome duplication
YEL038W	UTR4	1171	Protein with sequence similarity to acireductone synthases; involved in methionine salvage; found in both the cytoplasm and nucleus
YLR061W	RPL22A	1169	Ribosomal 60S subunit protein L22A; required for the oxidative stress response in yeast; homologous to mammalian ribosomal protein L22, no bacterial homolog; RPL22A has a paralog, RPL22B, that arose from the whole genome duplication
YOR079C	ATX2	1167	Golgi membrane protein involved in manganese homeostasis; overproduction suppresses the sod1 (copper, zinc superoxide dismutase) null mutation
YLR369W	SSQ1	1166	Mitochondrial hsp70-type molecular chaperone; required for assembly of iron/sulfur clusters into proteins at a step after cluster synthesis, and for maturation of Yfh1p, which is a homolog of human frataxin implicated in Friedreich's ataxia
YIL070C	MAM33	1163	Acidic protein of the mitochondrial matrix; involved in oxidative phosphorylation; related to the human complement receptor gC1q-R
YHR049W	FSH1	1.16	Putative serine hydrolase; localizes to both the nucleus and cytoplasm; sequence is similar to S. cerevisiae Fsh2p and Fsh3p and the human candidate tumor suppressor OVCA2
YLR216C	CPR6	1157	Peptidyl-prolyl cis-trans isomerase (cyclophilin); catalyzes the cis-trans isomerization of peptide bonds N-terminal to proline residues; plays a role in determining prion variants; binds to Hsp82p and contributes to chaperone activity; protein abundance increases in response to DNA replication stress
YIR028W	DAL4	1155	Allantoin permease; expression sensitive to nitrogen catabolite repression and induced by allophanate, an intermediate in allantoin degradation
YPR047W	MSF1	1152	Mitochondrial phenylalanyl-tRNA synthetase; active as a monomer, unlike the cytoplasmic subunit which is active as a dimer complexed to a beta subunit dimer; similar to the alpha subunit of E. coli phenylalanyl-tRNA synthetase
YLR429W	CRN1	1148	Coronin; cortical actin cytoskeletal component that associates with the Arp2p/Arp3p complex to regulate its activity; plays a role in regulation of actin patch assembly
YKL156W	RPS27A	1146	Protein component of the small (40S) ribosomal subunit; homologous to mammalian ribosomal protein S27, no bacterial homolog; RPS27A has a paralog, RPS27B, that arose from the whole genome duplication; protein abundance increases in response to DNA replication stress
YNL300W	TOS6	1144	Glycosylphosphatidylinositol-dependent cell wall protein; expression is periodic and decreases in respone to ergosterol perturbation or upon entry into stationary phase; depletion increases resistance to lactic acid
YMR194W	RPL36A	1144	Ribosomal 60S subunit protein L36A; N-terminally acetylated; binds to 5.8 S rRNA; homologous to mammalian ribosomal protein L36, no bacterial homolog; RPL36A has a paralog, RPL36B, that arose from the whole genome duplication
YML025C	YML6	1140	Mitochondrial ribosomal protein of the large subunit; has similarity to E. coli L4 ribosomal protein and human mitoribosomal MRP-L4 protein; essential for viability, unlike most other mitoribosomal proteins
YKL190W	CNB1	1139	Calcineurin B; regulatory subunit of calcineurin, a Ca++/calmodulin-regulated type 2B protein phosphatase which regulates Crz1p (stress-response transcription factor); other calcineurin subunit encoded by CNA1 and/or CMP1; regulates function of Aly1p alpha-arrestin; myristoylation by Nmt1p reduces calcineurin activity in response to submaximal Ca signals, is needed to prevent constitutive phospha…
YBR040W	FIG1	1138	Integral membrane protein required for efficient mating; may participate in or regulate the low affinity Ca2+ influx system, which affects intracellular signaling and cell-cell fusion during mating
YNL259C	ATX1	1138	Cytosolic copper metallochaperone; transports copper to the secretory vesicle copper transporter Ccc2p for eventual insertion into Fet3p, which is a multicopper oxidase required for high-affinity iron uptake
YGR287C	IMA1	1137	Major isomaltase (alpha-1,6-glucosidase/alpha-methylglucosidase); required for isomaltose utilization; preferred specificity for isomaltose, alpha-methylglucoside, and palatinose, but also exhibits alpha-1,2 glucosidase activity on sucrose and kojibiose, and can cleave the 1,3-alpha linkage of nigerose and turanose and the alpha-1,5 linkage of leucrose in vitro; member of the IMA isomaltase family
YGL226W	MTC3	1136	Protein of unknown function; green fluorescent protein (GFP)-fusion protein localizes to the mitochondrion; mtc3 is synthetically sick with cdc13-1
YOL086W-A	MHF1	1135	Component of the heterotetrameric MHF histone-fold complex; in humans the MHF complex interacts with both DNA and Mph1p ortholog FANCM, a Fanconi anemia complementation group protein, to stabilize and remodel blocked replication forks and repair damaged DNA; mhf1 srs2 double mutants are MMS hypersensitive; ortholog of human centromere constitutive-associated network (CCAN) subunit CENP-S, also kn…
YLR209C	PNP1	1135	Purine nucleoside phosphorylase; specifically metabolizes inosine and guanosine nucleosides; involved in the nicotinamide riboside salvage pathway
YBR255C-A		1134	Putative protein of unknown function; may interact with respiratory chain complexes III (ubiquinol-cytochrome c reductase) or IV (cytochrome c oxidase); identified by sequence comparison with hemiascomycetous yeast species
YOR381W	FRE3	1131	Ferric reductase; reduces siderophore-bound iron prior to uptake by transporters; expression induced by low iron levels
YMR158W	MRPS8	1128	Mitochondrial ribosomal protein of the small subunit
YGL039W		1127	Oxidoreductase shown to reduce carbonyl compounds to chiral alcohols
YHR063C	PAN5	1127	2-dehydropantoate 2-reductase; part of the pantothenic acid pathway, structurally homologous to E. coli panE
YLR036C		1126	Putative protein predicted to have transmembrane domains; interacts with HSP90 by yeast two-hybrid analysis; YLR036C is not an essential protein
YCR003W	MRPL32	1122	Mitochondrial ribosomal protein of the large subunit; protein abundance increases in response to DNA replication stress
YBR010W	HHT1	1120	Histone H3; core histone protein required for chromatin assembly, part of heterochromatin-mediated telomeric and HM silencing; one of two identical histone H3 proteins (see HHT2); regulated by acetylation, methylation, and phosphorylation; H3K14 acetylation plays an important role in the unfolding of strongly positioned nucleosomes during repair of UV damage
YFR018C		1118	Putative protein of unknown function
YLR452C	SST2	1116	GTPase-activating protein for Gpa1p; regulates desensitization to alpha factor pheromone; also required to prevent receptor-independent signaling of the mating pathway; member of the RGS (regulator of G-protein signaling) family
YKL062W	MSN4	1111	Stress-responsive transcriptional activator; activated in stress conditions, which results in translocation from the cytoplasm to the nucleus; binds DNA at stress response elements of responsive genes, inducing gene expression; involved in diauxic shift; MSN4 has a paralog, MSN2, that arose from the whole genome duplication
YOR051C	ETT1	1110	Nuclear protein that inhibits replication of Brome mosaic virus; S. cerevisiae is a model system for studying replication of positive-strand RNA viruses in their natural hosts; deletion increases stop codon readthrough
YGL157W	ARI1	1105	NADPH-dependent aldehyde reductase; utilizes aromatic and alophatic aldehyde substrates; member of the short-chain dehydrogenase/reductase superfamily
YNL281W	HCH1	1103	Heat shock protein regulator; binds to Hsp90p and may stimulate ATPase activity; originally identified as a high-copy number suppressor of a HSP90 loss-of-function mutation; role in regulating Hsp90 inhibitor drug sensitivity; GFP-fusion protein localizes to the cytoplasm and nucleus; protein abundance increases in response to DNA replication stress
YGR121W-A		1101	Putative protein of unknown function
YKL165C	MCD4	1100	Protein involved in GPI anchor synthesis; multimembrane-spanning protein that localizes to the endoplasmic reticulum; highly conserved among eukaryotes; GPI stands for glycosylphosphatidylinositol
YGL188C-A		1100	Putative protein of unknown function
YBL087C	RPL23A	1098	Ribosomal 60S subunit protein L23A; homologous to mammalian ribosomal protein L23 and bacterial L14; RPL23A has a paralog, RPL23B, that arose from the whole genome duplication
YOL113W	SKM1	1097	Member of the PAK family of serine/threonine protein kinases; similar to Ste20p; involved in down-regulation of sterol uptake; proposed to be a downstream effector of Cdc42p during polarized growth; SKM1 has a paralog, CLA4, that arose from the whole genome duplication
YPR062W	FCY1	1089	Cytosine deaminase; zinc metalloenzyme that catalyzes the hydrolytic deamination of cytosine to uracil; of biomedical interest because it also catalyzes the deamination of 5-fluorocytosine (5FC) to form anticancer drug 5-fluorouracil (5FU)
YGL033W	HOP2	1089	Meiosis-specific protein that localizes to chromosomes;preventing synapsis between nonhomologous chromosomes and ensuring synapsis between homologs; complexes with Mnd1p to promote homolog pairing and meiotic double-strand break repair; contains a second intron at the 3' end (in SK1 strain background); heterodimer of Hop2p-Mnd1p stimulates the activity of Dmc1p
YBL018C	POP8	1088	Subunit of both RNase MRP and nuclear RNase P; RNase MRP cleaves pre-rRNA, while nuclear RNase P cleaves tRNA precursors to generate mature 5' ends and facilitates turnover of nuclear RNAs; relocalizes to the cytosol in response to hypoxia
YIL123W	SIM1	1087	Protein of the SUN family (Sim1p, Uth1p, Nca3p, Sun4p); may participate in DNA replication; promoter contains SCB regulation box at -300 bp indicating that expression may be cell cycle-regulated; SIM1 has a paralog, SUN4, that arose from the whole genome duplication
YOR293W	RPS10A	1086	Protein component of the small (40S) ribosomal subunit; homologous to mammalian ribosomal protein S10, no bacterial homolog; RPS10A has a paralog, RPS10B, that arose from the whole genome duplication
YIL050W	PCL7	1083	Pho85p cyclin of the Pho80p subfamily; forms a functional kinase complex with Pho85p which phosphorylates Mmr1p and is regulated by Pho81p; involved in glycogen metabolism, expression is cell-cycle regulated; PCL7 has a paralog, PCL6, that arose from the whole genome duplication
YHR010W	RPL27A	1078	Ribosomal 60S subunit protein L27A; homologous to mammalian ribosomal protein L27, no bacterial homolog; RPL27A has a paralog, RPL27B, that arose from the whole genome duplication
YLR034C	SMF3	1076	Putative divalent metal ion transporter involved in iron homeostasis; transcriptionally regulated by metal ions; member of the Nramp family of metal transport proteins; protein abundance increases in response to DNA replication stress
YER078C	ICP55	1076	Mitochondrial aminopeptidase; cleaves the N termini of at least 38 imported proteins after cleavage by the mitochondrial processing peptidase (MPP), thereby increasing their stability; member of the aminopeptidase P family
YOR312C	RPL20B	1075	Ribosomal 60S subunit protein L20B; homologous to mammalian ribosomal protein L18A, no bacterial homolog; RPL20B has a paralog, RPL20A, that arose from the whole genome duplication
YOL013W-A		1074	Putative protein of unknown function; identified by SAGE
YKL096W	CWP1	1074	Cell wall mannoprotein that localizes to birth scars of daughter cells; linked to a beta-1,3- and beta-1,6-glucan heteropolymer through a phosphodiester bond; required for propionic acid resistance
YER056C-A	RPL34A	1067	Ribosomal 60S subunit protein L34A; homologous to mammalian ribosomal protein L34, no bacterial homolog; RPL34A has a paralog, RPL34B, that arose from the whole genome duplication
YBL109W		1066	Dubious open reading frame; unlikely to encode a functional protein, based on available experimental and comparative sequence data
YHR217C		1066	Dubious open reading frame; unlikely to encode a functional protein, based on available experimental and comparative sequence data; located in the telomeric region TEL08R
YLR466C-B		1066	Dubious open reading frame; unlikely to encode a functional protein, based on available experimental and comparative sequence data
YNL338W		1066	Dubious open reading frame; unlikely to encode a functional protein, based on available experimental and comparative sequence data; completely overlaps TEL14L-XC, which is a telomeric X element core sequence on the left arm of chromosome XIV
YLL066W-B		1066	Putative protein of unknown function; overexpression causes a cell cycle delay or arrest
YDR544C		1066	Dubious open reading frame; unlikely to encode a functional protein, based on available experimental and comparative sequence data
YDL017W	CDC7	1065	DDK (Dbf4-dependent kinase) catalytic subunit; required for origin firing and replication fork progression in mitotic S phase through phosphorylation of Mcm2-7p complexes and Cdc45p; kinase activity correlates with cyclical DBF4 expression; required for pre-meiotic DNA replication, meiotic DSB formation, recruitment of the monopolin complex to kinetochores during meiosis I and as a gene-specific …
YPR133W-A	TOM5	1062	Component of the TOM (translocase of outer membrane) complex; responsible for recognition and initial import of all mitochondrially directed proteins; involved in transfer of precursors from the Tom70p and Tom20p receptors to the Tom40p pore
YHR043C	DOG2	1061	2-deoxyglucose-6-phosphate phosphatase; member of a family of low molecular weight phosphatases, induced by oxidative and osmotic stress, confers 2-deoxyglucose resistance when overexpressed; DOG2 has a paralog, DOG1, that arose from a single-locus duplication
YHR044C	DOG1	1061	2-deoxyglucose-6-phosphate phosphatase; member of a family of low molecular weight phosphatases; confers 2-deoxyglucose resistance when overexpressed, in vivo substrate has not yet been identified; DOG1 has a paralog, DOG2, that arose from a single-locus duplication
YLR372W	ELO3	1058	Elongase; involved in fatty acid and sphingolipid biosynthesis; synthesizes very long chain 20-26-carbon fatty acids from C18-CoA primers; involved in regulation of sphingolipid biosynthesis
YJL035C	TAD2	1058	Subunit of tRNA-specific adenosine-34 deaminase; forms a heterodimer with Tad3p that converts adenosine to inosine at the wobble position of several tRNAs
YMR242C	RPL20A	1054	Ribosomal 60S subunit protein L20A; homologous to mammalian ribosomal protein L18A, no bacterial homolog; RPL20A has a paralog, RPL20B, that arose from the whole genome duplication
YOR312C	RPL20B	1054	Ribosomal 60S subunit protein L20B; homologous to mammalian ribosomal protein L18A, no bacterial homolog; RPL20B has a paralog, RPL20A, that arose from the whole genome duplication
YBR119W	MUD1	1054	U1 snRNP A protein; homolog of human U1-A; involved in nuclear mRNA splicing
YNL298W	CLA4	1051	Cdc42p-activated signal transducing kinase; member of the PAK (p21-activated kinase) family, along with Ste20p and Skm1p; involved in septin ring assembly, vacuole inheritance, cytokinesis, sterol uptake regulation; phosphorylates Cdc3p and Cdc10p; CLA4 has a paralog, SKM1, that arose from the whole genome duplication
YML026C	RPS18B	1050	Protein component of the small (40S) ribosomal subunit; homologous to mammalian ribosomal protein S18 and bacterial S13; RPS18B has a paralog, RPS18A, that arose from the whole genome duplication; protein abundance increases in response to DNA replication stress
YLR146C	SPE4	1049	Spermine synthase; required for the biosynthesis of spermine and also involved in biosynthesis of pantothenic acid
YER050C	RSM18	1048	Mitochondrial ribosomal protein of the small subunit; has similarity to E. coli S18 ribosomal protein
YMR198W	CIK1	1048	Kinesin-associated protein; required for both karyogamy and mitotic spindle organization, interacts stably and specifically with Kar3p and may function to target this kinesin to a specific cellular role; locus encodes a long and short transcript with differing functions; CIK1 has a paralog, VIK1, that arose from the whole genome duplication
YGR079W		1044	Putative protein of unknown function; YGR079W is not an essential gene
YFR031C-A	RPL2A	1043	Ribosomal 60S subunit protein L2A; homologous to mammalian ribosomal protein L2 and bacterial L2; RPL2A has a paralog, RPL2B, that arose from the whole genome duplication
YMR145C	NDE1	1043	Mitochondrial external NADH dehydrogenase; type II NAD(P)H:quinone oxidoreductase that catalyzes the oxidation of cytosolic NADH; Nde1p and Nde2p provide cytosolic NADH to the mitochondrial respiratory chain; NDE1 has a paralog, NDE2, that arose from the whole genome duplication
YER074W	RPS24A	1042	Protein component of the small (40S) ribosomal subunit; homologous to mammalian ribosomal protein S24, no bacterial homolog; RPS24A has a paralog, RPS24B, that arose from the whole genome duplication
YIL069C	RPS24B	1042	Protein component of the small (40S) ribosomal subunit; homologous to mammalian ribosomal protein S24, no bacterial homolog; RPS24B has a paralog, RPS24A, that arose from the whole genome duplication
YBL059C-A	CMC2	1041	Protein involved in respiratory chain complex assembly or maintenance; protein of the mitochondrial intermembrane space; contains twin Cx9C motifs that can form coiled coil-helix-coiled-coil helix fold
YIL118W	RHO3	1039	Non-essential small GTPase of the Rho/Rac family of Ras-like proteins; involved in the establishment of cell polarity; GTPase activity positively regulated by the GTPase activating protein (GAP) Rgd1p
YLR023C	IZH3	1039	Membrane protein involved in zinc ion homeostasis; member of the four-protein IZH family, expression induced by zinc deficiency; deletion reduces sensitivity to elevated zinc and shortens lag phase, overexpression reduces Zap1p activity
YPL072W	UBP16	1038	Deubiquitinating enzyme anchored to the outer mitochondrial membrane; probably not important for general mitochondrial functioning, but may perform a more specialized function at mitochondria
YKL128C	PMU1	1037	Putative phosphomutase; contains a region homologous to the active site of phosphomutases; overexpression suppresses the histidine auxotrophy of an ade3 ade16 ade17 triple mutant and the temperature sensitivity of a tps2 mutant
YNL269W	BSC4	1037	Protein of unknown function; protein-coding gene that evolved de novo via a series of point mutations in noncoding sequence; ORF exhibits genomic organization compatible with a translational readthrough-dependent mode of expression; readthrough is increased upon depletion of Sup35p; may be involved in DNA repair pathway during stationary phase and contribute to robustness of cells when shifted to…
YBR085W	AAC3	1035	Mitochondrial inner membrane ADP/ATP translocator; exchanges cytosolic ADP for mitochondrially synthesized ATP; expressed under anaerobic conditions; similar to Aac1p; has roles in maintenance of viability and in respiration; AAC3 has a paralog, PET9, that arose from the whole genome duplication
YLR401C	DUS3	1034	Dihydrouridine synthase; member of a widespread family of conserved proteins including Smm1p, Dus1p, and Dus4p; contains a consensus oleate response element (ORE) in its promoter region; forms nuclear foci upon DNA replication stress
YJR097W	JJJ3	1033	Protein of unknown function; contains a CSL Zn finger and a DnaJ-domain; involved in diphthamide biosynthesis; ortholog human Dph4
YJL194W	CDC6	1031	Essential ATP-binding protein required for DNA replication; component of the pre-replicative complex (pre-RC) which requires ORC to associate with chromatin and is in turn required for Mcm2-7p DNA association; homologous to S. pombe Cdc18p; relocalizes from nucleus to cytoplasm upon DNA replication stress
YER074W-A	YOS1	1.03	Integral membrane protein required for ER to Golgi transport; localized to the Golgi, the ER, and COPII vesicles; interacts with Yip1p and Yif1p
YOL031C	SIL1	1028	Nucleotide exchange factor for the ER lumenal Hsp70 chaperone Kar2p; required for protein translocation into the endoplasmic reticulum (ER); homolog of Yarrowia lipolytica SLS1; GrpE-like protein
YNR014W		1027	Putative protein of unknown function; expression is cell-cycle regulated, Azf1p-dependent, and heat-inducible; YNR014W has a paralog, YMR206W, that arose from the whole genome duplication
YCR040W	MATALPHA1	1025	Transcriptional co-activator that regulates mating-type-specific genes; targets the transcription factor Mcm1p to the promoters of alpha-specific genes; one of two genes encoded by the MATalpha mating type cassette
YCL066W	HMLALPHA1	1025	Silenced copy of ALPHA1 at HML; ALPHA1 encodes a transcriptional coactivator involved in the regulation of mating-type alpha-specific gene expression
YGR085C	RPL11B	1021	Ribosomal 60S subunit protein L11B; expressed at half the level of Rpl11Ap; involved in ribosomal assembly; depletion causes degradation of 60S proteins and RNA; homologous to mammalian ribosomal protein L11 and bacterial L5; RPL11B has a paralog, RPL11A, that arose from the whole genome duplication
YOR389W		1020	Putative protein of unknown function; expression regulated by copper levels
YGL101W		1016	Protein of unknown function; non-essential gene; interacts with the DNA helicase Hpr5p; YGL101W has a paralog, YBR242W, that arose from the whole genome duplication
YBL023C	MCM2	1015	Protein involved in DNA replication; component of the Mcm2-7 hexameric helicase complex that binds chromatin as a part of the pre-replicative complex; relative distribution to the nucleus increases upon DNA replication stress
YKL018C-A		1013	Putative protein of unknown function; identified by homology; green fluorescent protein (GFP)-fusion protein localizes to the cytoplasm
YLR225C		1012	Putative protein of unknown function; green fluorescent protein (GFP)-fusion protein localizes to the cytoplasm; not an essential gene; YLR225C has a paralog, YDR222W, that arose from the whole genome duplication
YLR179C		1011	Protein of unknown function with similarity to Tfs1p; transcription is activated by paralogous proteins Yrm1p and Yrr1p along with proteins involved in multidrug resistance; GFP-tagged protein localizes to the cytoplasm and nucleus
YER081W	SER3	1011	3-phosphoglycerate dehydrogenase; catalyzes the first step in serine and glycine biosynthesis; SER3 has a paralog, SER33, that arose from the whole genome duplication
YMR045C		1007	unknow function
YJR027W		1007	unknow function
YJR029W		1007	unknow function
YER138C		1007	unknow function
YBL005W-B		1007	unknow function
YML039W		1007	unknow function
YOL103W-B		1007	unknow function
YPL257W-B		1007	unknow function
YLR157C-B		1007	unknow function
YNL284C-B		1007	unknow function
YOR142W-B		1007	unknow function
YDR210W		1006	Predicted tail-anchored plasma membrane protein; contains a conserved CYSTM module; related proteins in other organisms may be involved in response to stress; green fluorescent protein (GFP)-fusion protein localizes to the cell periphery
YNL070W	TOM7	1005	Component of the TOM (translocase of outer membrane) complex; responsible for recognition and initial import steps for all mitochondrially directed proteins; promotes assembly and stability of the TOM complex
YJR010W	MET3	1001	ATP sulfurylase; catalyzes the primary step of intracellular sulfate activation, essential for assimilatory reduction of sulfate to sulfide, involved in methionine metabolism
YER175C	TMT1	1000	Trans-aconitate methyltransferase; cytosolic enzyme that catalyzes the methyl esterification of 3-isopropylmalate, an intermediate of the leucine biosynthetic pathway, and trans-aconitate, which inhibits the citric acid cycle

## Sheet: Table S2
Table S2. List of down-regulated genes highlighted after the CdS QDs exposure in S. cerevisiae.
Ensembl Gene ID	Gene Name	Nist+QDs	Description
YPR159C-A		-1003	Protein of unknown function; identified by gene-trapping, microarray-based expression analysis, and genome-wide homology searching
YJR019C	TES1	-1003	Peroxisomal acyl-CoA thioesterase; likely to be involved in fatty acid oxidation rather than fatty acid synthesis; conserved protein also found in human peroxisomes; TES1 mRNA levels increase during growth on fatty acids
YKR067W	GPT2	-1005	Glycerol-3-phosphate/dihydroxyacetone phosphate sn-1 acyltransferase; located in lipid particles and the ER; involved in the stepwise acylation of glycerol-3-phosphate and dihydroxyacetone in lipid biosynthesis; the most conserved motifs and functionally relevant residues are oriented towards the ER lumen
YOR177C	MPC54	-1007	Component of the meiotic outer plaque; a membrane-organizing center which is assembled on the cytoplasmic face of the spindle pole body during meiosis II and triggers the formation of the prospore membrane; potential Cdc28p substrate
YBR297W	MAL33	-1009	MAL-activator protein; part of complex locus MAL3; nonfunctional in genomic reference strain S288C
YPL086C	ELP3	-1.01	Subunit of Elongator complex; Elongator is required for modification of wobble nucleosides in tRNA; exhibits histone acetyltransferase activity that is directed to histones H3 and H4; disruption confers resistance to K. lactis zymotoxin
YMR063W	RIM9	-1011	Plasma membrane protein of unknown function; involved in the proteolytic activation of Rim101p in response to alkaline pH; interacts with Rim21p and Dfg16p to form a pH-sensing complex in the Rim101 pathway and is required to maintain Rim21p levels; has similarity to A. nidulans PalI;
YNL034W		-1011	Putative protein of unknown function; not an essential gene; YNL034W has a paralog, YNL018C, that arose from a segmental duplication
YNL018C		-1011	Putative protein of unknown function; YNL018C has a paralog, YNL034W, that arose from a segmental duplication
YGR286C	BIO2	-1011	Biotin synthase; catalyzes the conversion of dethiobiotin to biotin, which is the last step of the biotin biosynthesis pathway; complements E. coli bioB mutant
YML107C	PML39	-1013	Protein required for nuclear retention of unspliced pre-mRNAs; required along with Mlp1p and Pml1p; anchored to nuclear pore complex via Mlp1p and Mlp2p; found with the subset of nuclear pores farthest from the nucleolus; may interact with ribosomes
YFL007W	BLM10	-1014	Proteasome activator; binds the core proteasome (CP) and stimulates proteasome-mediated protein degradation by inducing gate opening; required for sequestering CP into proteasome storage granule (PSG) during quiescent phase and for nuclear import of CP in proliferating cells; required for resistance to bleomycin, may be involved in protecting against oxidative damage; similar to mammalian PA200
YGR230W	BNS1	-1015	Protein of unknown function; overexpression bypasses need for Spo12p, but not required for meiosis; BNS1 has a paralog, SPO12, that arose from the whole genome duplication
YMR211W	DML1	-1015	Essential protein involved in mtDNA inheritance; may also function in the partitioning of the mitochondrial organelle or in the segregation of chromosomes, exhibits regions similar to members of a GTPase family
YJR106W	ECM27	-1021	Putative protein of unknown function; may play a role in cell wall biosynthesis, mutants are hypersensitive to Papulacandin B; null mutants have increased plasmid loss; displays a two-hybrid interaction with Pdr5p
YBL054W	TOD6	-1022	PAC motif binding protein involved in rRNA and ribosome biogenesis; subunit of the RPD3L histone deacetylase complex; Myb-like HTH transcription factor; hypophosphorylated by rapamycin treatment in a Sch9p-dependent manner; TOD6 has a paralog, DOT6, that arose from the whole genome duplication
YBR128C	ATG14	-1022	Autophagy-specific subunit of phosphatidylinositol 3-kinase complex I; Atg14p targets complex I to the phagophore assembly site (PAS); required for localizing additional ATG proteins to the PAS; required for overflow degradation of misfolded proteins when ERAD is saturated; homolog of human Barkor; other members are Vps34, Vps15, and Vps30p
YBR168W	PEX32	-1024	Peroxisomal integral membrane protein; involved in negative regulation of peroxisome size; partially functionally redundant with Pex31p; genetic interactions suggest action at a step downstream of steps mediated by Pex28p and Pex29p
YNL125C	ESBP6	-1026	Protein with similarity to monocarboxylate permeases; appears not to be involved in transport of monocarboxylates such as lactate, pyruvate or acetate across the plasma membrane
YDR070C	FMP16	-1027	Protein of unknown function; may be involved in responding to conditions of stress; the authentic, non-tagged protein is detected in highly purified mitochondria in high-throughput studies; protein abundance increases in response to DNA replication stress
YKL197C	PEX1	-1031	AAA-peroxin; heterodimerizes with AAA-peroxin Pex6p and participates in the recycling of peroxisomal signal receptor Pex5p from the peroxisomal membrane to the cystosol; induced by oleic acid and upregulated during anaerobiosis
YER038C	KRE29	-1034	Subunit of the SMC5-SMC6 complex; this complex is involved in removal of X-shaped DNA structures that arise between sister chromatids during DNA replication and repair; heterozygous mutant shows haploinsufficiency in K1 killer toxin resistance
YKL185W	ASH1	-1035	Component of the Rpd3L histone deacetylase complex; zinc-finger inhibitor of HO transcription; mRNA is localized and translated in the distal tip of anaphase cells, resulting in accumulation of Ash1p in daughter cell nuclei and inhibition of HO expression; potential Cdc28p substrate
YDR323C	PEP7	-1040	Adaptor protein involved in vesicle-mediated vacuolar protein sorting; multivalent adaptor protein; facilitates vesicle-mediated vacuolar protein sorting by ensuring high-fidelity vesicle docking and fusion, which are essential for targeting of vesicles to the endosome; required for vacuole inheritance
YOR060C	SLD7	-1045	Protein with a role in chromosomal DNA replication; interacts with Sld3p and reduces its affinity for Cdc45p; deletion mutant has aberrant mitochondria
YMR106C	YKU80	-1047	Subunit of the telomeric Ku complex (Yku70p-Yku80p); involved in telomere length maintenance, structure and telomere position effect; required for localization of telomerase ribonucleoprotein via interaction with the TLC1 guide RNA; relocates to sites of double-strand cleavage to promote nonhomologous end joining during DSB repair
YOL130W	ALR1	-1050	Plasma membrane Mg(2+) transporter; expression and turnover are regulated by Mg(2+) concentration; overexpression confers increased tolerance to Al(3+) and Ga(3+) ions
YMR312W	ELP6	-1053	Subunit of hexameric RecA-like ATPase Elp456 Elongator subcomplex; which is required for modification of wobble nucleosides in tRNA; required for Elongator structural integrity
YHR106W	TRR2	-1057	Mitochondrial thioredoxin reductase; involved in protection against oxidative stress, required with Glr1p to maintain the redox state of Trx3p; contains active-site motif (CAVC) present in prokaryotic orthologs; binds NADPH and FAD; TRR2 has a paralog, TRR1, that arose from the whole genome duplication
YPL282C	PAU22	-1058	Protein of unknown function; member of the seripauperin multigene family encoded mainly in subtelomeric regions; identical to Pau21p; encodes 2 proteins that are translated from 2 different start codons
YOR394W	PAU21	-1058	Protein of unknown function; member of the seripauperin multigene family encoded mainly in subtelomeric regions; identical to Pau22p; encodes 2 proteins that are translated from 2 different start codons
YGR108W	CLB1	-1.06	B-type cyclin involved in cell cycle progression; activates Cdc28p to promote the transition from G2 to M phase; accumulates during G2 and M, then targeted via a destruction box motif for ubiquitin-mediated degradation by the proteasome; CLB1 has a paralog, CLB2, that arose from the whole genome duplication
YGL158W	RCK1	-1065	Protein kinase involved in the response to oxidative stress; identified as suppressor of S. pombe cell cycle checkpoint mutations; RCK1 has a paralog, RCK2, that arose from the whole genome duplication
YBR229C	ROT2	-1067	Glucosidase II catalytic subunit; required for normal cell wall synthesis; mutations in rot2 suppress tor2 mutations, and are synthetically lethal with rot1 mutations
YDR038C	ENA5	-1068	Protein with similarity to P-type ATPase sodium pumps; member of the Na+ efflux ATPase family
YCR100C		-1069	Putative protein of unknown function
YDR234W	LYS4	-1072	Homoaconitase; catalyzes the conversion of homocitrate to homoisocitrate, which is a step in the lysine biosynthesis pathway
YOR213C	SAS5	-1073	Subunit of the SAS complex (Sas2p, Sas4p, Sas5p); acetylates free histones and nucleosomes and regulates transcriptional silencing; stimulates Sas2p HAT activity
YPL149W	ATG5	-1077	Conserved protein involved in autophagy and the Cvt pathway; undergoes conjugation with Atg12p to form a complex involved in Atg8p lipidation; Atg5p-Atg12p conjugate also forms a complex with Atg16p; the Atg5-Atg12/Atg16 complex binds to membranes and is essential for autophagosome formation; also involved in methionine restriction extension of chronological lifespan in an autophagy-dependent man…
YLR432W	IMD3	-1078	Inosine monophosphate dehydrogenase; catalyzes the rate-limiting step in the de novo synthesis of GTP; member of a four-gene family in S. cerevisiae, constitutively expressed; IMD3 has a paralog, IMD4, that arose from the whole genome duplication
YGR110W	CLD1	-1080	Mitochondrial cardiolipin-specific phospholipase; functions upstream of Taz1p to generate monolyso-cardiolipin; transcription increases upon genotoxic stress; involved in restricting Ty1 transposition; has homology to mammalian CGI-58
YMR011W	HXT2	-1086	High-affinity glucose transporter of the major facilitator superfamily; expression is induced by low levels of glucose and repressed by high levels of glucose
YPR198W	SGE1	-1087	Plasma membrane multidrug transporter; member of the major facilitator superfamily; acts as an extrusion permease; partial multicopy suppressor of gal11 mutations
YGL006W	PMC1	-1087	Vacuolar Ca2+ ATPase involved in depleting cytosol of Ca2+ ions; prevents growth inhibition by activation of calcineurin in the presence of elevated concentrations of calcium; similar to mammalian PMCA1a
YDR366C		-1089	Putative protein of unknown function
YLR194C		-1090	Structural constituent of the cell wall; attached to the plasma membrane by a GPI-anchor; expression is upregulated in response to cell wall stress
YKL217W	JEN1	-1091	Monocarboxylate/proton symporter of the plasma membrane; transport activity is dependent on the pH gradient across the membrane; mediates high-affinity uptake of carbon sources lactate, pyuvate, and acetate, and also of the micronutrient selenite, whose structure mimics that of monocarboxylates; expression and localization are tightly regulated, with transcription repression, mRNA degradation, an…
YOL015W	IRC10	-1094	Putative protein of unknown function; null mutant displays increased levels of spontaneous Rad52p foci
YIL071C	PCI8	-1095	Possible shared subunit of Cop9 signalosome (CSN) and eIF3; binds eIF3b subunit Prt1p, has possible dual functions in transcriptional and translational control, contains a PCI (Proteasome-COP9 signalosome (CSN)-eIF3) domain
YNL142W	MEP2	-1100	Ammonium permease involved in regulation of pseudohyphal growth; belongs to a ubiquitous family of cytoplasmic membrane proteins that transport only ammonium (NH4+); expression is under the nitrogen catabolite repression regulation
YNL240C	NAR1	-1101	Subunit of the cytosolic iron-sulfur (FeS) protein assembly machinery; required for maturation of cytosolic and nuclear FeS proteins and for normal resistance to oxidative stress; deficiency results in shortened lifespan and sensitivity to paraquat; homologous to human Narf
YFL026W	STE2	-1102	Receptor for alpha-factor pheromone; seven transmembrane-domain GPCR that interacts with both pheromone and a heterotrimeric G protein to initiate the signaling response that leads to mating between haploid a and alpha cells
YPR083W	MDM36	-1106	Mitochondrial protein; required for normal mitochondrial morphology and inheritance; component of the mitochondria-ER-cortex-ancor (MECA); interacts with Num1p to link the ER and mitochondria at the cell cortex; proposed involvement in the formation of Dnm1p and Num1p-containing cortical anchor complexes that promote mitochondrial fission
YOR119C	RIO1	-1106	Serine kinase involved in cell cycling and pre-rRNA processing; associated with late pre-40S particles via its conserved C-terminal domain and participates in late 40S biogenesis; association with pre-40S particles regulated by its catalytic ATPase site and likely occurs after the release of Rio2p from these particles; involved in cell cycle progression and processing of the 20S pre-rRNA into mat…
YNL034W		-1109	Putative protein of unknown function; not an essential gene; YNL034W has a paralog, YNL018C, that arose from a segmental duplication
YKR020W	VPS51	-1113	Component of the GARP (Golgi-associated retrograde protein) complex; GARP is required for the recycling of proteins from endosomes to the late Golgi, and for mitosis after DNA damage induced checkpoint arrest; links the (VFT/GARP) complex to the SNARE Tlg1p; members of the GARP complex are Vps51p-Vps52p-Vps53p-Vps54p,
YLR297W		-1118	Protein of unknown function; green fluorescent protein (GFP)-fusion protein localizes to the vacuole; not an essential gene; induced by treatment with 8-methoxypsoralen and UVA irradiation; relocalizes from nucleus to vacuole upon DNA replication stress; YLR297W has a paralog, YOR186W, that arose from the whole genome duplication
YPL193W	RSA1	-1129	Protein involved in the assembly of 60S ribosomal subunits; functionally interacts with Dbp6p; functions in a late nucleoplasmic step of the assembly
YOR344C	TYE7	-1130	Serine-rich protein that contains a bHLH DNA binding motif; binds E-boxes of glycolytic genes and contributes to their activation; may function as a transcriptional activator in Ty1-mediated gene expression; bHLH stands for basic-helix-loop-helix
YKL159C	RCN1	-1136	Protein involved in calcineurin regulation during calcium signaling; has similarity to H. sapiens DSCR1 which is found in the Down Syndrome candidate region
YMR095C	SNO1	-1138	Protein of unconfirmed function; involved in pyridoxine metabolism; expression is induced during stationary phase; forms a putative glutamine amidotransferase complex with Snz1p, with Sno1p serving as the glutaminase
YOR077W	RTS2	-1142	Basic zinc-finger protein; similar to human and mouse Kin17 proteins which are chromatin-associated proteins involved in UV response and DNA replication
YPR127W		-1144	Putative pyridoxine 4-dehydrogenase; differentially expressed during alcoholic fermentation; expression activated by transcription factor YRM1/YOR172W; green fluorescent protein (GFP)-fusion protein localizes to both the cytoplasm and the nucleus
YGL162W	SUT1	-1146	Transcription factor of the Zn(II)2Cys6 family; positively regulates genes involved in sterol uptake under anaerobic conditions; involved in hypoxic gene expression; represses filamentation-inducing genes during non-starvation conditions; positively regulates mating with SUT2 by repressing expression of genes which act as mating inhibitors; relocalizes from nucleus to cytoplasm upon DNA replicati…
YDR497C	ITR1	-1148	Myo-inositol transporter; member of the sugar transporter superfamily; expression is repressed by inositol and choline via Opi1p and derepressed via Ino2p and Ino4p; relative distribution to the vacuole increases upon DNA replication stress; ITR1 has a paralog, ITR2, that arose from the whole genome duplication
YPL107W		-1155	Putative protein of unknown function; green fluorescent protein (GFP)-fusion protein localizes to mitochondria; YPL107W is not an essential gene
YPR145W	ASN1	-1160	Asparagine synthetase; catalyzes the synthesis of L-asparagine from L-aspartate in the asparagine biosynthetic pathway; ASN1 has a paralog, ASN2, that arose from the whole genome duplication
YDR243C	PRP28	-1160	RNA helicase in the DEAD-box family; involved in RNA isomerization at the 5' splice site and for exchange of U6 for U1 snRNA at the 5' splice site
YDR213W	UPC2	-1161	Sterol regulatory element binding protein; induces transcription of sterol biosynthetic genes and of DAN/TIR gene products; relocates from intracellular membranes to perinuclear foci on sterol depletion; UPC2 has a paralog, ECM22, that arose from the whole genome duplication
YAL061W	BDH2	-1165	Putative medium-chain alcohol dehydrogenase with similarity to BDH1; transcription induced by constitutively active PDR1 and PDR3
YKL198C	PTK1	-1166	Putative serine/threonine protein kinase; regulates spermine uptake; involved in polyamine transport; possible mitochondrial protein; PTK1 has a paralog, PTK2, that arose from the whole genome duplication
YEL019C	MMS21	-1167	SUMO ligase and component of the SMC5-SMC6 complex; this complex plays a key role in the removal of X-shaped DNA structures that arise between sister chromatids during DNA replication and repair; mutants are sensitive to methyl methanesulfonate and show increased spontaneous mutation and mitotic recombination; SUMOylates and inhibits Snf1p function
YDL010W	GRX6	-1170	Cis-golgi localized monothiol glutaredoxin, binds Fe-S cluster; more similar in activity to dithiol than other monothiol glutaredoxins; involved in the oxidative stress response; GRX6 has a paralog, GRX7, that arose from the whole genome duplication
YOL016C	CMK2	-1172	Calmodulin-dependent protein kinase; may play a role in stress response, many CA++/calmodulan dependent phosphorylation substrates demonstrated in vitro, amino acid sequence similar to mammalian Cam Kinase II; CMK2 has a paralog, CMK1, that arose from the whole genome duplication
YDL148C	NOP14	-1174	Nucleolar protein; forms a complex with Noc4p that mediates maturation and nuclear export of 40S ribosomal subunits; also present in the small subunit processome complex, which is required for processing of pre-18S rRNA
YPR164W	MMS1	-1178	Subunit of E3 ubiquitin ligase complex involved in replication repair; stabilizes protein components of the replication fork such as the fork-pausing complex and leading strand polymerase, preventing fork collapse and promoting efficient recovery during replication stress; regulates Ty1 transposition; involved with Rtt101p in nonfunctional rRNA decay
YMR035W	IMP2	-1179	Catalytic subunit of mitochondrial inner membrane peptidase complex; required for maturation of mitochondrial proteins of the intermembrane space; complex contains two catalytic subunits (Imp1p and Imp2p that differ in substrate specificity), and Som1p
YPL108W		-1180	Cytoplasmic protein of unknown function; non-essential gene that is induced in a GDH1 deleted strain with altered redox metabolism; GFP-fusion protein is induced in response to the DNA-damaging agent MMS
YEL020C		-1185	Protein of unknown function with low sequence identity to Pdc1p; mRNA identified as translated by ribosome profiling data
YIL101C	XBP1	-1191	Transcriptional repressor; binds to promoter sequences of the cyclin genes, CYS3, and SMF2; expression is induced by stress or starvation during mitosis, and late in meiosis; member of the Swi4p/Mbp1p family; potential Cdc28p substrate; relative distribution to the nucleus increases upon DNA replication stress
YHR150W	PEX28	-1192	Peroxisomal integral membrane peroxin; involved in the regulation of peroxisomal size, number and distribution; genetic interactions suggest that Pex28p and Pex29p act at steps upstream of those mediated by Pex30p, Pex31p, and Pex32p
YIR016W		-1200	Putative protein of unknown function; expression directly regulated by the metabolic and meiotic transcriptional regulator Ume6p; overexpression causes a cell cycle delay or arrest; non-essential gene; YIR016W has a paralog, YOL036W, that arose from the whole genome duplication
YOL088C	MPD2	-1203	Member of the protein disulfide isomerase (PDI) family; exhibits chaperone activity; overexpression suppresses the lethality of a pdi1 deletion but does not complement all Pdi1p functions; undergoes oxidation by Ero1p
YOR092W	ECM3	-1205	Non-essential protein of unknown function; involved in signal transduction and the genotoxic response; induced rapidly in response to treatment with 8-methoxypsoralen and UVA irradiation; relocalizes from ER to cytoplasm upon DNA replication stress; ECM3 has a paralog, YNL095C, that arose from the whole genome duplication
YPL054W	LEE1	-1210	Zinc-finger protein of unknown function
YOR228C	MCP1	-1210	Mitochondrial protein of unknown function involved in lipid homeostasis; integral membrane protein that localizes to the mitochondrial outer membrane; involved in mitochondrial morphology; interacts genetically with MDM10, and other members of the ERMES complex; contains five predicted transmembrane domains
YMR189W	GCV2	-1211	P subunit of the mitochondrial glycine decarboxylase complex; glycine decarboxylase is required for the catabolism of glycine to 5,10-methylene-THF; expression is regulated by levels of 5,10-methylene-THF in the cytoplasm
YPR116W	RRG8	-1212	Putative protein of unknown function; required for mitochondrial genome maintenance; null mutation results in a decrease in plasma membrane electron transport
YBR167C	POP7	-1215	Subunit of both RNase MRP and nuclear RNase P; forms a soluble heterodimer with Pop6p that binds P3 domain of RNase MRP and RNase P RNAs; RNase MRP cleaves pre-rRNA, while nuclear RNase P cleaves tRNA precursors to generate mature 5' ends and facilitates turnover of nuclear RNAs
YMR020W	FMS1	-1223	Polyamine oxidase; converts spermine to spermidine, which is required for the essential hypusination modification of translation factor eIF-5A; also involved in pantothenic acid biosynthesis
YBR147W	RTC2	-1227	Putative vacuolar membrane transporter for cationic amino acids; likely contributes to amino acid homeostasis by exporting cationic amino acids from the vacuole; positive regulation by Lys14p suggests that lysine may be the primary substrate; member of the PQ-loop family, with seven transmembrane domains; similar to mammalian PQLC2 vacuolar transporter; RTC2 has a paralog, YPQ1, that arose from t…
YMR159C	ATG16	-1228	Conserved protein involved in autophagy; interacts with Atg12p-Atg5p conjugates to form Atg12p-Atg5p-Atg16p multimers, which binds to membranes and localizes to the pre-autophagosomal structure and are required for autophagy; relocalizes from nucleus to cytoplasmic foci upon DNA replication stress
YPL018W	CTF19	-1237	Outer kinetochore protein, needed for accurate chromosome segregation; component of the kinetochore sub-complex COMA (Ctf19p, Okp1p, Mcm21p, Ame1p) that functions as a platform for kinetochore assembly; required for the spindle assembly checkpoint; orthologous to human centromere constitutive-associated network (CCAN) subunit CENP-P and fission yeast fta2
YNR067C	DSE4	-1238	Daughter cell-specific secreted protein with similarity to glucanases; degrades cell wall from the daughter side causing daughter to separate from mother
YIR015W	RPR2	-1239	Subunit of nuclear RNase P; nuclear RNase P cleaves tRNA precursors to generate mature 5' ends and facilitates turnover of nuclear RNAs; not shared between RNase MRP and RNase P, in contrast to all other RNase P protein subunits; protein abundance increases in response to DNA replication stress
YNL195C		-1240	Protein of unknown function; shares a promoter with YNL194C; the authentic, non-tagged protein is detected in highly purified mitochondria in high-throughput studies; YNL195C has a paralog, HBT1, that arose from the whole genome duplication
YCL073C	GEX1	-1241	Proton:glutathione antiporter; localized to the vacuolar and plasma membranes; imports glutathione from the vacuole and exports it through the plasma membrane; has a role in resistance to oxidative stress and modulation of the PKA pathway; GEX1 has a paralog, GEX2, that arose from a segmental duplication
YKR106W	GEX2	-1241	Proton:glutathione antiporter; localized to the vacuolar and plasma membranes; expressed at a very low level; potential role in resistance to oxidative stress and modulation of the PKA pathway; GEX2 has a paralog, GEX1, that arose from a segmental duplication
YJL016W		-1244	Putative protein of unknown function; GFP-fusion protein localizes to the cytoplasm; conserved in closely related Saccharomyces species
YJR060W	CBF1	-1245	Basic helix-loop-helix (bHLH) protein; forms homodimer to bind E-box consensus sequence CACGTG present at MET gene promoters and centromere DNA element I (CDEI); affects nucleosome positioning at this motif; associates with other transcription factors such as Met4p and Isw1p to mediate transcriptional activation or repression; associates with kinetochore proteins, required for chromosome segregat…
YER072W	VTC1	-1247	Subunit of the vacuolar transporter chaperone (VTC) complex; VTC complex is involved in membrane trafficking, vacuolar polyphosphate accumulation, microautophagy and non-autophagic vacuolar fusion; also has mRNA binding activity; protein abundance increases in response to DNA replication stress
YBR056W-A		-1249	Protein of unknown function; mRNA identified as translated by ribosome profiling data; partially overlaps dubious ORF YBR056C-B; YBR056W-A has a paralog, YDR034W-B, that arose from the whole genome duplication
YLL018C-A	COX19	-1249	Protein required for cytochrome c oxidase assembly; located in the cytosol and mitochondrial intermembrane space; putative copper metallochaperone that delivers copper to cytochrome c oxidase; contains twin cysteine-x9-cysteine motifs
YNR050C	LYS9	-1251	Saccharopine dehydrogenase (NADP+, L-glutamate-forming); catalyzes the formation of saccharopine from alpha-aminoadipate 6-semialdehyde, the seventh step in lysine biosynthesis pathway; exhibits genetic and physical interactions with TRM112
YLR107W	REX3	-1251	RNA exonuclease; required for maturation of the RNA component of RNase MRP; functions redundantly with Rnh70p and Rex2p in processing of U5 snRNA and RNase P RNA; member of RNase D family of exonucleases
YCR101C		-1252	Putative protein of unknown function; localizes to the membrane fraction; YCR101C is not an essential gene
YIL150C	MCM10	-1255	Essential chromatin-associated protein; involved in the initiation of DNA replication; required for the association of the MCM2-7 complex with replication origins; required to stabilize the catalytic subunit of DNA polymerase-alpha
YOL147C	PEX11	-1260	Peroxisomal protein required for medium-chain fatty acid oxidation; also required for peroxisome proliferation, possibly by inducing membrane curvature; localization regulated by phosphorylation; transcription regulated by Adr1p and Pip2p-Oaf1p
YDR076W	RAD55	-1267	Protein that stimulates strand exchange; stimulates strand exchange by stabilizing the binding of Rad51p to single-stranded DNA; involved in the recombinational repair of double-strand breaks in DNA during vegetative growth and meiosis; forms heterodimer with Rad57p
YIL166C		-1273	Putative protein with similarity to allantoate permease; similar to the allantoate permease (Dal5p) subfamily of the major facilitator superfamily; mRNA expression is elevated by sulfur limitation; YIL166C is a non-essential gene
YGL144C	ROG1	-1274	Protein with putative serine active lipase domain; ROG1 has a paralog, YDL109C, that arose from the whole genome duplication
YBL101C	ECM21	-1277	Protein involved in regulating endocytosis of plasma membrane proteins; identified as a substrate for ubiquitination by Rsp5p and deubiquitination by Ubp2p; promoter contains several Gcn4p binding elements; ECM21 has a paralog, CSR2, that arose from the whole genome duplication
YMR107W	SPG4	-1279	Protein required for high temperature survival during stationary phase; not required for growth on nonfermentable carbon sources
YNL040W		-1284	Putative protein of unknown function; has strong similarity to alanyl-tRNA synthases from Eubacteria; null mutant displays decreased translation rate and increased readthrough of premature stop codons; green fluorescent protein (GFP)-fusion protein localizes to the cytoplasm; YNL040W is not an essential gene
YNL239W	LAP3	-1286	Cysteine aminopeptidase with homocysteine-thiolactonase activity; protects cells against homocysteine toxicity; has bleomycin hydrolase activity in vitro; transcription is regulated by galactose via Gal4p; orthologous to human BLMH
YER053C-A		-1287	Protein of unknown function; green fluorescent protein (GFP)-fusion protein localizes to the endoplasmic reticulum; protein abundance increases in response to DNA replication stress
YLR220W	CCC1	-1290	Putative vacuolar Fe2+/Mn2+ transporter; suppresses respiratory deficit of yfh1 mutants, which lack the ortholog of mammalian frataxin, by preventing mitochondrial iron accumulation; relative distribution to the vacuole decreases upon DNA replication stress
YPL200W	CSM4	-1301	Protein required for accurate chromosome segregation during meiosis; involved in meiotic telomere clustering (bouquet formation) and telomere-led rapid prophase movements; functions with meiosis-specific telomere-binding protein Ndj1p; CSM4 has a paralog, MPS2, that arose from the whole genome duplication
YOR028C	CIN5	-1304	Basic leucine zipper (bZIP) transcription factor of the yAP-1 family; physically interacts with the Tup1-Cyc8 complex and recruits Tup1p to its targets; mediates pleiotropic drug resistance and salt tolerance; nuclearly localized under oxidative stress and sequestered in the cytoplasm by Lot6p under reducing conditions; CIN5 has a paralog, YAP6, that arose from the whole genome duplication
YGR031W	IMO32	-1306	Conserved mitochondrial protein of unknown function; processed by both mitochondrial processing peptidase and mitochondrial octapeptidyl aminopeptidase; gene contains the nested antisense gene NAG1
YOL123W	HRP1	-1313	Subunit of cleavage factor I; cleavage factor I is a five-subunit complex required for the cleavage and polyadenylation of pre-mRNA 3' ends; RRM-containing heteronuclear RNA binding protein and hnRNPA/B family member that binds to poly (A) signal sequences; required for genome stability
YNL327W	EGT2	-1313	Glycosylphosphatidylinositol (GPI)-anchored cell wall endoglucanase; required for proper cell separation after cytokinesis; expression is activated by Swi5p and tightly regulated in a cell cycle-dependent manner
YJR115W		-1318	Putative protein of unknown function; YJR115W has a paralog, ECM13, that arose from the whole genome duplication
YNR064C		-1320	Epoxide hydrolase; member of the alpha/beta hydrolase fold family; may have a role in detoxification of epoxides
YDR380W	ARO10	-1322	Phenylpyruvate decarboxylase; catalyzes decarboxylation of phenylpyruvate to phenylacetaldehyde, which is the first specific step in the Ehrlich pathway; involved in protein N-terminal Met and Ala catabolism
YPL019C	VTC3	-1327	Subunit of vacuolar transporter chaperone (VTC) complex; involved in membrane trafficking, vacuolar polyphosphate accumulation, microautophagy and non-autophagic vacuolar fusion; VTC3 has a paralog, VTC2, that arose from the whole genome duplication
YOR264W	DSE3	-1329	Daughter cell-specific protein, may help establish daughter fate; relocalizes from bud neck to cytoplasm upon DNA replication stress
YAL054C	ACS1	-1329	Acetyl-coA synthetase isoform; along with Acs2p, acetyl-coA synthetase isoform is the nuclear source of acetyl-coA for histone acetylation; expressed during growth on nonfermentable carbon sources and under aerobic conditions
YJL026W	RNR2	-1340	Ribonucleotide-diphosphate reductase (RNR), small subunit; the RNR complex catalyzes the rate-limiting step in dNTP synthesis and is regulated by DNA replication and DNA damage checkpoint pathways via localization of the small subunits; RNR2 has a paralog, RNR4, that arose from the whole genome duplication
YKL149C	DBR1	-1342	RNA lariat debranching enzyme; catalyzes debranching of lariat introns formed during pre-mRNA splicing; required for efficient Ty1 transposition; knockdown of human homolog Dbr1 rescues toxicity of RNA-binding proteins TDP-43 and FUS which are implicated in amyotrophic lateral sclerosis (ALS), suggests potential therapeutic target for ALS and related TDP-43 proteinopathies
YOL155C	HPF1	-1347	Haze-protective mannoprotein; reduces the particle size of aggregated proteins in white wines
YHR096C	HXT5	-1348	Hexose transporter with moderate affinity for glucose; induced in the presence of non-fermentable carbon sources, induced by a decrease in growth rate, contains an extended N-terminal domain relative to other HXTs; HXT5 has a paralog, HXT3, that arose from the whole genome duplication
YBR047W	FMP23	-1350	Putative protein of unknown function; proposed to be involved in iron or copper homeostasis; the authentic, non-tagged protein is detected in highly purified mitochondria in high-throughput studies
YGR044C	RME1	-1352	Zinc finger protein involved in control of meiosis; prevents meiosis by repressing IME1 expression and promotes mitosis by activating CLN2 expression; directly repressed by a1-alpha2 regulator; mediates cell type control of sporulation; relocalizes from nucleus to cytoplasm upon DNA replication stress
YOL014W		-1355	Putative protein of unknown function
YBR117C	TKL2	-1356	Transketolase; catalyzes conversion of xylulose-5-phosphate and ribose-5-phosphate to sedoheptulose-7-phosphate and glyceraldehyde-3-phosphate in the pentose phosphate pathway; needed for synthesis of aromatic amino acids; TKL2 has a paralog, TKL1, that arose from the whole genome duplication
YGL055W	OLE1	-1356	Delta(9) fatty acid desaturase; required for monounsaturated fatty acid synthesis and for normal distribution of mitochondria
YGL080W	MPC1	-1370	Highly conserved subunit of the mitochondrial pyruvate carrier; a mitochondrial inner membrane complex comprised of Mpc1p and either Mpc2p or Mpc3p mediates mitochondrial pyruvate uptake; null mutant displays slow growth that is complemented by expression of human or mouse ortholog; mutation in human ortholog is associated with lactic acidosis and hyperpyruvatemia
YDL039C	PRM7	-1372	Pheromone-regulated protein; predicted to have one transmembrane segment; promoter contains Gcn4p binding elements
YOL141W	PPM2	-1375	AdoMet-dependent tRNA methyltransferase; also involved in methoxycarbonylation; required for the synthesis of wybutosine (yW), a modified guanosine found at the 3'-position adjacent to the anticodon of phe-tRNA; similarity to Ppm1p
YPR168W	NUT2	-1375	Subunit of the RNA polymerase II mediator complex; associates with core polymerase subunits to form the RNA polymerase II holoenzyme; required for transcriptional activation and has a role in basal transcription; protein abundance increases in response to DNA replication stress
YPL233W	NSL1	-1376	Essential component of the MIND kinetochore complex; joins kinetochore subunits contacting DNA to those contacting microtubules; required for accurate chromosome segregation; complex consists of Mtw1p Including Nnf1p-Nsl1p-Dsn1p (MIND)
YDL171C	GLT1	-1378	NAD(+)-dependent glutamate synthase (GOGAT); synthesizes glutamate from glutamine and alpha-ketoglutarate; with Gln1p, forms the secondary pathway for glutamate biosynthesis from ammonia; expression regulated by nitrogen source; assembles into filaments as cells approach stationary phase and under cytosolic acidification and starvation conditions
YDL204W	RTN2	-1381	Reticulon protein; stabilizes membrane curvature; involved in nuclear pore assembly and maintenance of tubular ER morphology; interacts with exocyst subunit Sec6p, Yip3p, and Sbh1p; much less abundant than Rtn1p; rtn1 rtn2 yop1 triple mutant lacks tubular ER; member of RTNLA (reticulon-like A) subfamily; protein increases in abundance and relocalizes to plasma membrane upon DNA replication stress…
YKL173W	SNU114	-1391	GTPase component of U5 snRNP involved in mRNA splicing via spliceosome; binds directly to U5 snRNA; proposed to be involved in conformational changes of the spliceosome; similarity to ribosomal translocation factor EF-2
YNL278W	CAF120	-1395	Part of the CCR4-NOT transcriptional regulatory complex; involved in controlling mRNA initiation, elongation, and degradation; CAF120 has a paralog, SKG3, that arose from the whole genome duplication
YIR038C	GTT1	-1405	ER associated glutathione S-transferase capable of homodimerization; expression induced during the diauxic shift and throughout stationary phase; functional overlap with Gtt2p, Grx1p, and Grx2p
YKL151C		-1406	NADHX dehydratase; converts (S)-NADHX to NADH in an ATP-dependent manner; homologous to Carkd in mammals, and the C-terminal domain of YjeF in E.coli; enzyme is widespread in eukaryotes, prokaryotes and archaea; YKL151C promoter contains STREs (stress response elements) and expression is induced by heat shock or methyl methanesulfonate; green fluorescent protein (GFP)-fusion protein localizes to …
YJL110C	GZF3	-1408	GATA zinc finger protein; negatively regulates nitrogen catabolic gene expression by competing with Gat1p for GATA site binding; function requires a repressive carbon source; dimerizes with Dal80p and binds to Tor1p; GZF3 has a paralog, DAL80, that arose from the whole genome duplication
YLR284C	ECI1	-1409	Peroxisomal delta3,delta2-enoyl-CoA isomerase; hexameric protein that converts 3-hexenoyl-CoA to trans-2-hexenoyl-CoA, essential for the beta-oxidation of unsaturated fatty acids, oleate-induced; ECI1 has a paralog, DCI1, that arose from the whole genome duplication
YLR273C	PIG1	-1412	Putative targeting subunit for type-1 protein phosphatase Glc7p; tethers Glc7p to Gsy2p glycogen synthase; PIG1 has a paralog, GAC1, that arose from the whole genome duplication
YHR160C	PEX18	-1413	Peroxin; required for targeting of peroxisomal matrix proteins containing PTS2; interacts with Pex7p; partially redundant with Pex21p; PEX18 has a paralog, PEX21, that arose from the whole genome duplication
YNL328C	MDJ2	-1418	Constituent of the mitochondrial import motor; associated with the presequence translocase; function overlaps with that of Pam18p; stimulates the ATPase activity of Ssc1p to drive mitochondrial import; contains a J domain
YMR009W	ADI1	-1425	Acireductone dioxygenease involved in the methionine salvage pathway; ortholog of human MTCBP-1; transcribed as polycistronic mRNA with YMR010W and regulated post-transcriptionally by RNase III (Rnt1p) cleavage; ADI1 mRNA is induced in heat shock conditions
YIL053W	GPP1	-1426	Constitutively expressed DL-glycerol-3-phosphate phosphatase; also known as glycerol-1-phosphatase; involved in glycerol biosynthesis, induced in response to both anaerobic and osmotic stress; GPP1 has a paralog, GPP2, that arose from the whole genome duplication
YNR002C	ATO2	-1436	Putative transmembrane protein involved in export of ammonia; ammonia is a starvation signal that promotes cell death in aging colonies; phosphorylated in mitochondria; member of the TC 9.B.33 YaaH family; homolog of Y. lipolytica Gpr1p; ATO2 has a paralog, ADY2, that arose from the whole genome duplication
YBR066C	NRG2	-1439	Transcriptional repressor; mediates glucose repression and negatively regulates filamentous growth; NRG2 has a paralog, NRG1, that arose from the whole genome duplication
YDL024C	DIA3	-1446	Protein of unknown function; involved in invasive and pseudohyphal growth
YKL187C	FAT3	-1448	Protein required for fatty acid uptake; protein abundance increases in cortical patches in response to oleate exposure; the authentic, non-tagged protein is detected in a phosphorylated state in highly purified mitochondria in high-throughput studies; FAT3 has a paralog, YLR413W, that arose from the whole genome duplication
YJR109C	CPA2	-1449	Large subunit of carbamoyl phosphate synthetase; carbamoyl phosphate synthetase catalyzes a step in the synthesis of citrulline, an arginine precursor
YKL074C	MUD2	-1452	Protein involved in early pre-mRNA splicing; component of the pre-mRNA-U1 snRNP complex, the commitment complex; interacts with Msl5p/BBP splicing factor and Sub2p; similar to metazoan splicing factor U2AF65
YOR100C	CRC1	-1454	Mitochondrial inner membrane carnitine transporter; required for carnitine-dependent transport of acetyl-CoA from peroxisomes to mitochondria during fatty acid beta-oxidation
YER020W	GPA2	-1460	Nucleotide binding alpha subunit of the heterotrimeric G protein; interacts with the receptor Gpr1p, has signaling role in response to nutrients; required for the recruitment of Ras-GTP at the plasma membrane and in the nucleus
YOL091W	SPO21	-1461	Component of the meiotic outer plaque of the spindle pole body; involved in modifying the meiotic outer plaque that is required prior to prospore membrane formation; SPO21 has a paralog, YSW1, that arose from the whole genome duplication
YMR036C	MIH1	-1461	Protein tyrosine phosphatase involved in cell cycle control; regulates the phosphorylation state of Cdc28p; homolog of S. pombe cdc25
YNL311C	SKP2	-1464	F-box protein of unknown function; predicted to be part of an SCF ubiquitin protease complex; involved in regulating protein levels of sulfur metabolism enzymes; may interact with ribosomes, based on co-purification experiments
YLR120C	YPS1	-1464	Aspartic protease; member of the yapsin family of proteases involved in cell wall growth and maintenance; attached to the plasma membrane via a glycosylphosphatidylinositol (GPI) anchor; YPS1 has a paralog, MKC7, that arose from the whole genome duplication
YKR093W	PTR2	-1466	Integral membrane peptide transporter; mediates transport of di- and tri-peptides; conserved protein that contains 12 transmembrane domains; PTR2 expression is regulated by the N-end rule pathway via repression by Cup9p
YGL028C	SCW11	-1468	Cell wall protein with similarity to glucanases; may play a role in conjugation during mating based on its regulation by Ste12p
YGR201C		-1468	Putative protein of unknown function
YNL196C	SLZ1	-1474	Sporulation-specific protein with a leucine zipper motif; subunit of the MIS complex which controls mRNA methylation during during the induction of sporulation
YGR043C	NQM1	-1491	Transaldolase of unknown function; transcription is repressed by Mot1p and induced by alpha-factor and during diauxic shift; NQM1 has a paralog, TAL1, that arose from the whole genome duplication
YOL155C	HPF1	-1492	Haze-protective mannoprotein; reduces the particle size of aggregated proteins in white wines
YIL169C		-1492	Putative protein of unknown function; serine/threonine rich and highly similar to YOL155C, a putative glucan alpha-1,4-glucosidase; transcript is induced in both high and low pH environments; YIL169C is a non-essential gene
YGR060W	ERG25	-1497	C-4 methyl sterol oxidase; catalyzes the first of three steps required to remove two C-4 methyl groups from an intermediate in ergosterol biosynthesis; mutants accumulate the sterol intermediate 4,4-dimethylzymosterol
YMR169C	ALD3	-1502	Cytoplasmic aldehyde dehydrogenase; involved in beta-alanine synthesis; uses NAD+ as the preferred coenzyme; very similar to Ald2p; expression is induced by stress and repressed by glucose
YJL012C	VTC4	-1507	Vacuolar membrane polyphosphate polymerase; subunit of the vacuolar transporter chaperone (VTC) complex involved in synthesis and transfer of polyP to the vacuole; regulates membrane trafficking; role in non-autophagic vacuolar fusion; protein abundance increases in response to DNA replication stress
YER056C	FCY2	-1509	Purine-cytosine permease; mediates purine (adenine, guanine, and hypoxanthine) and cytosine accumulation; relative distribution to the vacuole increases upon DNA replication stress
YPL222W	FMP40	-1509	Putative protein of unknown function; proposed to be involved in responding to environmental stresses; the authentic, non-tagged protein is detected in highly purified mitochondria in high-throughput studies
YIL057C	RGI2	-1512	Protein of unknown function; involved in energy metabolism under respiratory conditions; expression induced under carbon limitation and repressed under high glucose; RGI2 has a paralog, RGI1, that arose from the whole genome duplication
YER052C	HOM3	-1528	Aspartate kinase (L-aspartate 4-P-transferase); cytoplasmic enzyme that catalyzes the first step in the common pathway for methionine and threonine biosynthesis; expression regulated by Gcn4p and the general control of amino acid synthesis
YMR316W	DIA1	-1534	Protein of unknown function; involved in invasive and pseudohyphal growth; green fluorescent protein (GFP)-fusion protein localizes to the cytoplasm in a punctate pattern
YKR034W	DAL80	-1539	Negative regulator of genes in multiple nitrogen degradation pathways; expression is regulated by nitrogen levels and by Gln3p; member of the GATA-binding family, forms homodimers and heterodimers with Gzf3p; DAL80 has a paralog, GZF3, that arose from the whole genome duplication
YIL066C	RNR3	-1541	Minor isoform of large subunit of ribonucleotide-diphosphate reductase; the RNR complex catalyzes rate-limiting step in dNTP synthesis, regulated by DNA replication and DNA damage checkpoint pathways via localization of small subunits; RNR3 has a paralog, RNR1, that arose from the whole genome duplication
YOR040W	GLO4	-1547	Mitochondrial glyoxalase II; catalyzes the hydrolysis of S-D-lactoylglutathione into glutathione and D-lactate; GLO4 has a paralog, GLO2, that arose from the whole genome duplication
YER174C	GRX4	-1550	Glutathione-dependent oxidoreductase; hydroperoxide and superoxide-radical responsive; monothiol glutaredoxin subfamily member along with Grx3p and Grx5p; protects cells from oxidative damage; with Grx3p, binds to Aft1p in iron-replete conditions, promoting its dissociation from promoters; mutant has increased aneuploidy tolerance; transcription regulated by Yap5p; GRX4 has a paralog, GRX3, that …
YIL155C	GUT2	-1554	Mitochondrial glycerol-3-phosphate dehydrogenase; expression is repressed by both glucose and cAMP and derepressed by non-fermentable carbon sources in a Snf1p, Rsf1p, Hap2/3/4/5 complex dependent manner
YDR111C	ALT2	-1556	Catalytically inactive alanine transaminase; expression is repressed in the presence of alanine and repression is mediated by Nrg1p; ALT2 has a paralog, ALT1, that arose from the whole genome duplication
YBR043C	QDR3	-1557	Multidrug transporter of the major facilitator superfamily; member of the 12-spanner drug:H(+) antiporter DHA1 family; has a role in polyamine homeostasis; involved in spore wall asembly; sequence similarity to DTR1 and QDR1, and the triple mutant dtr1 qdr1 qdr3 exhibits reduced dityrosine fluorescence relative to the single mutants; expression is upregulated under polyamine stress; required for …
YMR042W	ARG80	-1560	Transcription factor involved in regulating arginine-responsive genes; acts with Arg81p and Arg82p
YPL130W	SPO19	-1563	Meiosis-specific prospore protein; required to produce bending force necessary for proper assembly of the prospore membrane during sporulation; identified as a weak high-copy suppressor of the spo1-1 ts mutation; SPO19 has a paralog, YOR214C, that arose from the whole genome duplication
YDL173W	PAR32	-1569	Putative protein of unknown function; hyperphosphorylated upon rapamycin treatment in a Tap42p-dependent manner; green fluorescent protein (GFP)-fusion protein localizes to the cytoplasm; PAR32 is not an essential gene
YHR143W	DSE2	-1573	Daughter cell-specific secreted protein with similarity to glucanases; degrades cell wall from the daughter side causing daughter to separate from mother; expression is repressed by cAMP
YOL084W	PHM7	-1574	Protein of unknown function; expression is regulated by phosphate levels; green fluorescent protein (GFP)-fusion protein localizes to the cell periphery and vacuole; protein abundance increases in response to DNA replication stress
YMR120C	ADE17	-1576	Enzyme of 'de novo' purine biosynthesis; contains both 5-aminoimidazole-4-carboxamide ribonucleotide transformylase and inosine monophosphate cyclohydrolase activities; ADE17 has a paralog, ADE16, that arose from the whole genome duplication; ade16 ade17 mutants require adenine and histidine
YKR041W		-1585	Protein of unknown function; localizes to the mitotic spindle; overexpression of YKR041W affects endocytic protein trafficking
YER015W	FAA2	-1592	Medium chain fatty acyl-CoA synthetase; activates imported fatty acids; accepts a wide range of fatty acid chain lengths with a preference for medium chains, C9:0-C13:0; localized to the peroxisome
YGR233C	PHO81	-1620	Cyclin-dependent kinase (CDK) inhibitor; regulates Pho80p-Pho85p and Pcl7p-Pho85p cyclin-CDK complexes in response to phosphate levels; inhibitory activity for Pho80p-Pho85p requires myo-D-inositol heptakisphosphate (IP7) generated by Vip1p; relative distribution to the nucleus increases upon DNA replication stress
YJL165C	HAL5	-1623	Putative protein kinase; overexpression increases sodium and lithium tolerance, whereas gene disruption increases cation and low pH sensitivity and impairs potassium uptake, suggesting a role in regulation of Trk1p and/or Trk2p transporters; HAL5 has a paralog, KKQ8, that arose from the whole genome duplication
YLR414C	PUN1	-1632	Plasma membrane protein with a role in cell wall integrity; co-localizes with Sur7p in punctate membrane patches; null mutant displays decreased thermotolerance; transcription induced upon cell wall damage and metal ion stress
YAR035W	YAT1	-1633	Outer mitochondrial carnitine acetyltransferase; minor ethanol-inducible enzyme involved in transport of activated acyl groups from the cytoplasm into the mitochondrial matrix; phosphorylated
YML042W	CAT2	-1646	Carnitine acetyl-CoA transferase; present in both mitochondria and peroxisomes; transfers activated acetyl groups to carnitine to form acetylcarnitine which can be shuttled across membranes
YGR067C		-1646	Putative protein of unknown function; contains a zinc finger motif similar to that of Adr1p
YAL062W	GDH3	-1651	NADP(+)-dependent glutamate dehydrogenase; synthesizes glutamate from ammonia and alpha-ketoglutarate; rate of alpha-ketoglutarate utilization differs from Gdh1p; expression regulated by nitrogen and carbon sources; GDH3 has a paralog, GDH1, that arose from the whole genome duplication
YJR073C	OPI3	-1651	Methylene-fatty-acyl-phospholipid synthase; catalyzes the last two steps in phosphatidylcholine biosynthesis; also known as phospholipid methyltransferase
YJL089W	SIP4	-1.66	C6 zinc cluster transcriptional activator; binds to the carbon source-responsive element (CSRE) of gluconeogenic genes; involved in the positive regulation of gluconeogenesis; regulated by Snf1p protein kinase; localized to the nucleus
YJR074W	MOG1	-1671	Conserved nuclear protein that interacts with GTP-Gsp1p; stimulates nucleotide release from Gsp1p; involved in nuclear protein import; nucleotide release is inhibited by Yrb1p
YDR019C	GCV1	-1677	T subunit of the mitochondrial glycine decarboxylase complex; glycine decarboxylase is required for the catabolism of glycine to 5,10-methylene-THF; expression is regulated by levels of levels of 5,10-methylene-THF in the cytoplasm
YPR035W	GLN1	-1684	Glutamine synthetase (GS); synthesizes glutamine from glutamate and ammonia; with Glt1p, forms the secondary pathway for glutamate biosynthesis from ammonia; expression regulated by nitrogen source and by amino acid limitation; forms filaments of back-to-back stacks of cylindrical homo-decamers at low pH, leading to enzymatic inactivation and storage during states of advanced cellular starvation;…
YOR180C	DCI1	-1695	Peroxisomal protein; identification as a delta(3,5)-delta(2,4)-dienoyl-CoA isomerase involved in fatty acid metabolism is disputed; DCI1 has a paralog, ECI1, that arose from the whole genome duplication
YPL113C		-1695	Glyoxylate reductase; acts on glyoxylate and hydroxypyruvate substrates; YPL113C is not an essential gene
YOL126C	MDH2	-1709	Cytoplasmic malate dehydrogenase; one of three isozymes that catalyze interconversion of malate and oxaloacetate; involved in the glyoxylate cycle and gluconeogenesis during growth on two-carbon compounds; interacts with Pck1p and Fbp1
YMR006C	PLB2	-1721	Phospholipase B (lysophospholipase) involved in lipid metabolism; displays transacylase activity in vitro; overproduction confers resistance to lysophosphatidylcholine
YIR014W		-1724	Putative protein of unknown function; green fluorescent protein (GFP)-fusion protein localizes to the vacuole; expression directly regulated by the metabolic and meiotic transcriptional regulator Ume6p; YIR014W is a non-essential gene
YHR018C	ARG4	-1729	Argininosuccinate lyase; catalyzes the final step in the arginine biosynthesis pathway
YBR045C	GIP1	-1741	Meiosis-specific regulatory subunit of the Glc7p protein phosphatase; regulates spore wall formation and septin organization, required for expression of some late meiotic genes and for normal localization of Glc7p
YKL221W	MCH2	-1753	Protein with similarity to mammalian monocarboxylate permeases; monocarboxylate permeases are involved in transport of monocarboxylic acids across the plasma membrane but mutant is not deficient in monocarboxylate transport
YNL117W	MLS1	-1757	Malate synthase, enzyme of the glyoxylate cycle; involved in utilization of non-fermentable carbon sources; expression is subject to carbon catabolite repression; localizes in peroxisomes during growth on oleic acid, otherwise cytosolic; can accept butyryl-CoA as acyl-CoA donor in addition to traditional substrate acetyl-CoA
YNL093W	YPT53	-1770	Stress-induced Rab family GTPase; required for vacuolar protein sorting and endocytosis; involved in ionic stress tolerance; similar to Vps21p and Ypt52p; functional homolog of Vps21p; mammalian Rab5 homolog; YPT53 has a paralog, VPS21, that arose from the whole genome duplication
YER184C	TOG1	-1775	Transcriptional activator of oleate genes; regulates genes involved in fatty acid utilization; zinc cluster protein; deletion confers sensitivity to Calcufluor white, and prevents growth on glycerol or lactate as sole carbon source
YPL147W	PXA1	-1777	Subunit of a heterodimeric peroxisomal ABC transport complex; required for import of long-chain fatty acids into peroxisomes; similarity to human adrenoleukodystrophy transporter ABCD1 and ABCD2 and ALD-related proteins; mutations in ABCD1 cause X-linked adrenoleukodystrophy (X-ALD), a peroxisomal disorder; complex also includes Pxa2p
YGR236C	SPG1	-1815	Protein required for high temperature survival during stationary phase; not required for growth on nonfermentable carbon sources; the authentic, non-tagged protein is detected in highly purified mitochondria in high-throughput studies
YML054C	CYB2	-1823	Cytochrome b2 (L-lactate cytochrome-c oxidoreductase); component of the mitochondrial intermembrane space, required for lactate utilization; expression is repressed by glucose and anaerobic conditions
YHR124W	NDT80	-1830	Meiosis-specific transcription factor; required for exit from pachytene and for full meiotic recombination; activates middle sporulation genes; competes with Sum1p for binding to promoters containing middle sporulation elements (MSE)
YLR267W	BOP2	-1837	Protein of unknown function
YMR322C	SNO4	-1838	Possible chaperone and cysteine protease; required for transcriptional reprogramming during the diauxic shift and for survival in stationary phase; similar to bacterial Hsp31 and yeast Hsp31p, Hsp32p, and Hsp33p; DJ-1/ThiJ/PfpI superfamily member; predicted involvement in pyridoxine metabolism; induced by mild heat stress and copper deprivation
YPL280W	HSP32	-1838	Possible chaperone and cysteine protease; required for transcriptional reprogramming during the diauxic shift and for survival in stationary phase; similar to E. coli Hsp31 and S. cerevisiae Hsp31p, Hsp33p, and Sno4p; member of the DJ-1/ThiJ/PfpI superfamily, which includes human DJ-1 involved in Parkinson's disease and cancer
YOR391C	HSP33	-1838	Possible chaperone and cysteine protease; required for transcriptional reprogramming during the diauxic shift and for survival in stationary phase; similar to E. coli Hsp31 and S. cerevisiae Hsp31p, Hsp32p, and Sno4p; member of the DJ-1/ThiJ/PfpI superfamily, which includes human DJ-1 involved in Parkinson's disease and cancer
YER124C	DSE1	-1851	Daughter cell-specific protein; may regulate cross-talk between the mating and filamentation pathways; deletion affects cell separation after division and sensitivity to alpha-factor and drugs affecting the cell wall; relocalizes from bud neck to cytoplasm upon DNA replication stress
YKL188C	PXA2	-1866	Subunit of a heterodimeric peroxisomal ABC transport complex; required for import of long-chain fatty acids into peroxisomes; similarity to human adrenoleukodystrophy transporter ABCD1 and ABCD2 and ALD-related proteins; mutations in ABCD1 cause X-linked adrenoleukodystrophy (X-ALD), a peroxisomal disorder; complex also includes Pxa1p
YPL265W	DIP5	-1873	Dicarboxylic amino acid permease; mediates high-affinity and high-capacity transport of L-glutamate and L-aspartate; also a transporter for Gln, Asn, Ser, Ala, and Gly; relocalizes from plasma membrane to vacuole upon DNA replication stress
YJR094C	IME1	-1875	Master regulator of meiosis that is active only during meiotic events; activates transcription of early meiotic genes through interaction with Ume6p; degraded by the 26S proteasome following phosphorylation by Ime2p; transcription is negatively regulated in cis by the IRT1 long noncoding antisense RNA
YJL172W	CPS1	-1880	Vacuolar carboxypeptidase S; expression is induced under low-nitrogen conditions
YBR005W	RCR1	-1894	Protein of the ER membrane involved in cell wall chitin deposition; may function in the endosomal-vacuolar trafficking pathway, helping determine whether plasma membrane proteins are degraded or routed to the plasma membrane; RCR1 has a paralog, RCR2, that arose from the whole genome duplication
YNL014W	HEF3	-1907	Translational elongation factor EF-3; member of the ABC superfamily; stimulates EF-1 alpha-dependent binding of aminoacyl-tRNA by the ribosome; normally expressed in zinc deficient cells; HEF3 has a paralog, YEF3, that arose from the whole genome duplication
YOR161C	PNS1	-1920	Protein of unknown function; has similarity to Torpedo californica tCTL1p, which is postulated to be a choline transporter, neither null mutation nor overexpression affects choline transport
YLL038C	ENT4	-1931	Protein of unknown function; contains an N-terminal epsin-like domain; proposed to be involved in the trafficking of Arn1p in the absence of ferrichrome
YPL281C	ERR2	-1938	Enolase, a phosphopyruvate hydratase; catalyzes the conversion of 2-phosphoglycerate to phosphoenolpyruvate; complements the growth defect of an ENO1 ENO2 double mutant
YOR393W	ERR1	-1938	Protein of unknown function; has similarity to enolases
YMR323W	ERR3	-1938	Enolase, a phosphopyruvate hydratase; catalyzes the conversion of 2-phosphoglycerate to phosphoenolpyruvate; complements the growth defect of an ENO1 ENO2 double mutant in glucose
YER185W	PUG1	-1947	Plasma membrane protein involved in protoprophyrin and heme transport; roles in the uptake of protoprophyrin IX and the efflux of heme; expression is induced under both low-heme and low-oxygen conditions; member of the fungal lipid-translocating exporter (LTE) family of proteins
YNL020C	ARK1	-1956	Serine/threonine protein kinase; involved in regulation of the cortical actin cytoskeleton; involved in control of endocytosis; ARK1 has a paralog, PRK1, that arose from the whole genome duplication
YMR246W	FAA4	-1964	Long chain fatty acyl-CoA synthetase; activates imported fatty acids with a preference for C12:0-C16:0 chain lengths; functions in long chain fatty acid import; important for survival during stationary phase; localized to lipid particles; involved in sphingolipid-to-glycerolipid metabolism; forms cytoplasmic foci upon DNA replication stress; FAA4 has a paralog, FAA1, that arose from the whole gen…
YDR256C	CTA1	-1967	Catalase A; breaks down hydrogen peroxide in the peroxisomal matrix formed by acyl-CoA oxidase (Pox1p) during fatty acid beta-oxidation
YER024W	YAT2	-1972	Carnitine acetyltransferase; has similarity to Yat1p, which is a carnitine acetyltransferase associated with the mitochondrial outer membrane
YMR084W		-1975	Putative protein of unknown function; YMR084W and adjacent ORF YMR085W are merged in related strains, and together are paralogous to glutamine-fructose-6-phosphate amidotransferase GFA1
YPR194C	OPT2	-1981	Oligopeptide transporter; localized to peroxisomes and affects glutathione redox homeostasis; member of the OPT family, with potential orthologs in S. pombe and C. albicans; also plays a role in formation of mature vacuoles
YGL117W		-2052	Putative protein of unknown function
YLR412C-A		-2052	Putative protein of unknown function
YGR122W		-2054	Protein that may be involved in pH regulation; probable ortholog of A. nidulans PalC, which is involved in pH regulation and binds to the ESCRT-III complex; null mutant does not properly process Rim101p and has decreased resistance to rapamycin; GFP-fusion protein is cytoplasmic; relative distribution to cytoplasm increases upon DNA replication stress
YLR053C		-2065	Putative protein of unknown function
YPL092W	SSU1	-2068	Plasma membrane sulfite pump involved in sulfite metabolism; required for efficient sulfite efflux; major facilitator superfamily protein
YER065C	ICL1	-2076	Isocitrate lyase; catalyzes the formation of succinate and glyoxylate from isocitrate, a key reaction of the glyoxylate cycle; expression of ICL1 is induced by growth on ethanol and repressed by growth on glucose
YLR054C	OSW2	-2130	Protein of unknown function reputedly involved in spore wall assembly
YPR006C	ICL2	-2184	2-methylisocitrate lyase of the mitochondrial matrix; functions in the methylcitrate cycle to catalyze the conversion of 2-methylisocitrate to succinate and pyruvate; ICL2 transcription is repressed by glucose and induced by ethanol
YOR032C	HMS1	-2184	bHLH protein with similarity to myc-family transcription factors; overexpression confers hyperfilamentous growth and suppresses the pseudohyphal filamentation defect of a diploid mep1 mep2 homozygous null mutant
YAR071W	PHO11	-2185	One of three repressible acid phosphatases; glycoprotein that is transported to the cell surface by the secretory pathway; induced by phosphate starvation and coordinately regulated by PHO4 and PHO2; PHO11 has a paralog, PHO12, that arose from a segmental duplication
YHR215W	PHO12	-2185	One of three repressible acid phosphatases; glycoprotein that is transported to the cell surface by the secretory pathway; pregulated by phosphate starvation; PHO12 has a paralog, PHO11, that arose from a segmental duplication
YBL067C	UBP13	-2190	Ubiquitin-specific protease that cleaves Ub-protein fusions; UBP13 has a paralog, UBP9, that arose from the whole genome duplication
YIL160C	POT1	-2211	3-ketoacyl-CoA thiolase with broad chain length specificity; cleaves 3-ketoacyl-CoA into acyl-CoA and acetyl-CoA during beta-oxidation of fatty acids
YJL116C	NCA3	-2233	Protein involved in mitochondrion organization; functions with Nca2p to regulate mitochondrial expression of subunits 6 (Atp6p) and 8 (Atp8p) of the Fo-F1 ATP synthase; member of the SUN family; expression induced in cells treated with the mycotoxin patulin; NCA3 has a paralog, UTH1, that arose from the whole genome duplication
YER179W	DMC1	-2260	Meiosis-specific recombinase required for repair of double-strand breaks; also required for pairing between homologous chromosomes; homolog of Rad51p and the bacterial RecA protein; binds ssDNA and dsDNA, forms helical filaments; stimulated by Rdh54p
YLR417W	VPS36	-2260	Component of the ESCRT-II complex; contains the GLUE (GRAM Like Ubiquitin binding in EAP45) domain which is involved in interactions with ESCRT-I and ubiquitin-dependent sorting of proteins into the endosome; plays a role in the formation of mutant huntingtin (Htt) aggregates in yeast
YGL205W	POX1	-2262	Fatty-acyl coenzyme A oxidase; involved in the fatty acid beta-oxidation pathway; localized to the peroxisomal matrix
YKL050C		-2307	Protein of unknown function; the YKL050W protein is a target of the SCFCdc4 ubiquitin ligase complex and YKL050W transcription is regulated by Azf1p; YKL050C has a paralog, EIS1, that arose from the whole genome duplication
YOR134W	BAG7	-2313	Rho GTPase activating protein (RhoGAP); stimulates the intrinsic GTPase activity of Rho1p, which plays a bud growth by regulating actin cytoskeleton organization and cell wall biosynthesis, resulting in the downregulation of Rho1p; structurally and functionally related to Sac7p; BAG7 has a paralog, SAC7, that arose from the whole genome duplication
YNR059W	MNT4	-2332	Putative alpha-1,3-mannosyltransferase; not required for protein O-glycosylation
YGR121C	MEP1	-2343	Ammonium permease; belongs to a ubiquitous family of cytoplasmic membrane proteins that transport only ammonium (NH4+); expression is under the nitrogen catabolite repression regulation; MEP1 has a paralog, MEP3, that arose from the whole genome duplication
YBR285W		-2378	Putative protein of unknown function; YBR285W is not an essential gene
YMR096W	SNZ1	-2407	Protein involved in vitamin B6 biosynthesis; member of a stationary phase-induced gene family; coregulated with SNO1; interacts with Sno1p and with Yhr198p, perhaps as a multiprotein complex containing other Snz and Sno proteins
YCR007C		-2410	Putative integral membrane protein; member of DUP240 gene family; YCR007C is not an essential gene
YMR034C		-2410	Putative transporter; member of the SLC10 carrier family; identified in a transposon mutagenesis screen as a gene involved in azole resistance; YMR034C is not an essential gene
YPR192W	AQY1	-2417	Spore-specific water channel; mediates the transport of water across cell membranes, developmentally controlled; may play a role in spore maturation, probably by allowing water outflow, may be involved in freeze tolerance
YMR085W		-2487	Putative protein of unknown function; YMR085W and adjacent ORF YMR084W are merged in related strains, and together are paralogous to glutamine-fructose-6-phosphate amidotransferase GFA1
YGR087C	PDC6	-2503	Minor isoform of pyruvate decarboxylase; decarboxylates pyruvate to acetaldehyde, involved in amino acid catabolism; transcription is glucose- and ethanol-dependent, and is strongly induced during sulfur limitation
YOL058W	ARG1	-2565	Arginosuccinate synthetase; catalyzes the formation of L-argininosuccinate from citrulline and L-aspartate in the arginine biosynthesis pathway; potential Cdc28p substrate
YBL075C	SSA3	-2569	ATPase involved in protein folding and the response to stress; plays a role in SRP-dependent cotranslational protein-membrane targeting and translocation; member of the heat shock protein 70 (HSP70) family; localized to the cytoplasm; SSA3 has a paralog, SSA4, that arose from the whole genome duplication
YOR385W		-2584	Putative protein of unknown function; green fluorescent protein (GFP)-fusion protein localizes to the cytoplasm; YOR385W is not an essential gene
YNL009W	IDP3	-2614	Peroxisomal NADP-dependent isocitrate dehydrogenase; catalyzes oxidation of isocitrate to alpha-ketoglutarate with the formation of NADP(H+), required for growth on unsaturated fatty acids; IDP3 has a paralog, IDP2, that arose from the whole genome duplication
YPR002W	PDH1	-2628	Mitochondrial protein that participates in respiration; induced by diauxic shift; homologous to E. coli PrpD, may take part in the conversion of 2-methylcitrate to 2-methylisocitrate
YDR281C	PHM6	-2628	Protein of unknown function; expression is regulated by phosphate levels
YMR118C	SHH3	-2708	Putative mitochondrial inner membrane protein of unknown function; although similar to paralogous Sdh3p, Shh3p is not a stoichiometric subunit of either succinate dehydrogenase or of the TIM22 translocase; SHH3 has a paralog, SDH3, that arose from the whole genome duplication
YBR157C	ICS2	-2711	Protein of unknown function; null mutation does not confer any obvious defects in growth, spore germination, viability, or carbohydrate utilization
YDL222C	FMP45	-2718	Integral membrane protein localized to mitochondria; required for sporulation and maintaining sphingolipid content; similar to SUR7; FMP45 has a paralog, YNL194C, that arose from the whole genome duplication
YDL223C	HBT1	-2733	Shmoo tip protein, substrate of Hub1p ubiquitin-like protein; mutants are defective for mating projection formation, thereby implicating Hbt1p in polarized cell morphogenesis; HBT1 has a paralog, YNL195C, that arose from the whole genome duplication
YDR384C	ATO3	-2766	Plasma membrane protein, putative ammonium transporter; regulation pattern suggests a possible role in export of ammonia from the cell; phosphorylated in mitochondria; member of the TC 9.B.33 YaaH family of putative transporters
YBR296C	PHO89	-2773	Plasma membrane Na+/Pi cotransporter; active in early growth phase; similar to phosphate transporters of Neurospora crassa; transcription regulated by inorganic phosphate concentrations and Pho4p; mutations in related human transporter genes hPit1 and hPit2 are associated with hyperphosphatemia-induced calcification of vascular tissue and familial idiopathic basal ganglia calcification
YKR039W	GAP1	-2774	General amino acid permease; Gap1p senses the presence of amino acid substrates to regulate localization to the plasma membrane when needed; essential for invasive growth
YKL107W		-2810	Putative short-chain dehydrogenase/reductase; proposed to be a palmitoylated membrane protein
YLL057C	JLP1	-2922	Fe(II)-dependent sulfonate/alpha-ketoglutarate dioxygenase; involved in sulfonate catabolism for use as a sulfur source; contains sequence that resembles a J domain (typified by the E. coli DnaJ protein); induced by sulphur starvation
YDR223W	CRF1	-2927	Transcriptional corepressor; involved in repression of ribosomal protein (RP) gene transcription via the TOR signaling pathway which promotes accumulation of Crf1p in the nucleus; role in repression of RP genes varies by strain; CRF1 has a paralog, IFH1, that arose from the whole genome duplication
YLR307C-A		-2935	Putative protein of unknown function
YGR088W	CTT1	-2956	Cytosolic catalase T; has a role in protection from oxidative damage by hydrogen peroxide
YLR164W	SHH4	-3039	Mitochondrial inner membrane protein of unknown function; similar to Tim18p; a fraction copurifies with Sdh3p, but Shh4p is neither a stoichiometric subunit of succinate dehydrogenase nor of the TIM22 translocase; expression induced by nitrogen limitation in a GLN3, GAT1-dependent manner; SHH4 has a paralog, SDH4, that arose from the whole genome duplication
YMR175W-A		-3070	Putative protein of unknown function
YDL085W	NDE2	-3161	Mitochondrial external NADH dehydrogenase; catalyzes the oxidation of cytosolic NADH; Nde1p and Nde2p are involved in providing the cytosolic NADH to the mitochondrial respiratory chain; NDE2 has a paralog, NDE1, that arose from the whole genome duplication
YMR303C	ADH2	-3300	Glucose-repressible alcohol dehydrogenase II; catalyzes the conversion of ethanol to acetaldehyde; involved in the production of certain carboxylate esters; regulated by ADR1
YGR052W	FMP48	-3302	Putative protein of unknown function; the authentic, non-tagged protein is detected in highly purified mitochondria in high-throughput studies; induced by treatment with 8-methoxypsoralen and UVA irradiation
YCR098C	GIT1	-3342	Plasma membrane permease; mediates uptake of glycerophosphoinositol and glycerophosphocholine as sources of the nutrients inositol and phosphate; expression and transport rate are regulated by phosphate and inositol availability
YPR001W	CIT3	-3369	Dual specificity mitochondrial citrate and methylcitrate synthase; catalyzes the condensation of acetyl-CoA and oxaloacetate to form citrate and that of propionyl-CoA and oxaloacetate to form 2-methylcitrate
YGR224W	AZR1	-3505	Plasma membrane transporter of the major facilitator superfamily; involved in resistance to azole drugs such as ketoconazole and fluconazole
YJL045W		-3587	Minor succinate dehydrogenase isozyme; participates in oxidation of succinate and transfer of electrons to ubiquinone; induced during the diauxic shift in a Cat8p-dependent manner; YJL045W has a paralog, SDH1, that arose from the whole genome duplication
YBR093C	PHO5	-3736	Repressible acid phosphatase; 1 of 3 repressible acid phosphatases that also mediates extracellular nucleotide-derived phosphate hydrolysis; secretory pathway derived cell surface glycoprotein; induced by phosphate starvation and coordinately regulated by PHO4 and PHO2
YPL036W	PMA2	-3783	Plasma membrane H+-ATPase; isoform of Pma1p, involved in pumping protons out of the cell; regulator of cytoplasmic pH and plasma membrane potential
YHR136C	SPL2	-3910	Protein with similarity to cyclin-dependent kinase inhibitors; downregulates low-affinity phosphate transport during phosphate limitation by targeting Pho87p to the vacuole; upstream region harbors putative hypoxia response element (HRE) cluster; overproduction suppresses a plc1 null mutation; promoter shows an increase in Snf2p occupancy after heat shock; GFP-fusion protein localizes to the cyto…
YMR175W	SIP18	-3942	Phospholipid-binding hydrophilin; essential to overcome desiccation-rehydration process; expression is induced by osmotic stress; SIP18 has a paralog, GRE1, that arose from the whole genome duplication
YDL218W		-4343	Putative protein of unknown function; YDL218W transcription is regulated by Azf1p and induced by starvation and aerobic conditions; expression also induced in cells treated with the mycotoxin patulin
YML123C	PHO84	-4714	High-affinity inorganic phosphate (Pi) transporter; also low-affinity manganese transporter; regulated by Pho4p and Spt7p; mutation confers resistance to arsenate; exit from the ER during maturation requires Pho86p; cells overexpressing Pho84p accumulate heavy metals but do not develop symptoms of metal toxicity
YPL223C	GRE1	-5475	Hydrophilin essential in desiccation-rehydration process; stress induced (osmotic, ionic, oxidative, heat shock and heavy metals); regulated by the HOG pathway; GRE1 has a paralog, SIP18, that arose from the whole genome duplication
YHR139C	SPS100	-5756	Protein required for spore wall maturation; expressed during sporulation; may be a component of the spore wall; expression also induced in cells treated with the mycotoxin patulin; SPS100 has a paralog, YGP1, that arose from the whole genome duplication

## Sheet: Table S3
Table S3. Biological processes after CdS QDs exposure in S. cerevisiae.
UP-REGULATED GENES
Term	Count	%	P-Value	Benjamini
translational elongation	28	10.1	3.00E-03	1.10E-01
sexual reproduction	25	9.0	1.50E-03	6.30E-02
ion transport	24	8.7	5.80E-05	3.50E-03
cell wall organization	23	8.3	2.00E-03	8.10E-02
external encapsulating structure organization	23	8.3	2.00E-03	8.10E-02
response to abiotic stimulus	23	8.3	6.20E-02	7.10E-01
metal ion transport	20	7.2	5.10E-09	1.20E-06
cation transport	20	7.2	1.20E-05	1.10E-03
transition metal ion transport	18	6.5	3.00E-10	2.80E-07
cellular ion homeostasis	18	6.5	3.20E-05	2.50E-03
cellular chemical homeostasis	18	6.5	3.20E-05	2.50E-03
cellular homeostasis	18	6.5	3.90E-04	2.20E-02
ion homeostasis	18	6.5	8.90E-04	4.70E-02
chemical homeostasis	18	6.5	9.60E-04	4.70E-02
response to heat	18	6.5	1.00E-02	2.70E-01
response to temperature stimulus	18	6.5	1.90E-02	3.80E-01
homeostatic process	18	6.5	6.00E-02	7.10E-01
cellular cation homeostasis	17	6.1	2.30E-05	1.90E-03
cation homeostasis	17	6.1	3.70E-05	2.60E-03
cellular di-, tri-valent inorganic cation homeostasis	16	5.8	2.80E-07	3.70E-05
di-, tri-valent inorganic cation homeostasis	16	5.8	2.80E-07	3.70E-05
regulation of cell cycle	16	5.8	1.40E-02	3.40E-01
cellular response to heat	16	5.8	1.70E-02	3.60E-01
conjugation	15	5.4	1.40E-03	6.40E-02
response to organic substance	15	5.4	1.50E-02	3.50E-01
iron ion homeostasis	14	5.1	4.80E-09	1.50E-06
cellular iron ion homeostasis	14	5.1	4.80E-09	1.50E-06
response to pheromone	13	4.7	2.60E-03	9.90E-02
conjugation with cellular fusion	13	4.7	7.30E-03	2.20E-01
iron ion transport	12	4.3	1.10E-07	1.90E-05
di-, tri-valent inorganic cation transport	12	4.3	6.70E-06	6.80E-04
cell morphogenesis	12	4.3	8.30E-02	7.90E-01
sulfur metabolic process	9	3.2	8.30E-02	7.90E-01
response to toxin	8	2.9	4.30E-03	1.40E-01
response to pheromone during conjugation with cellular fusion	8	2.9	3.60E-02	5.50E-01
maturation of SSU-rRNA from tricistronic rRNA transcript	8	2.9	8.10E-02	7.90E-01
regulation of mitotic cell cycle	8	2.9	8.50E-02	7.90E-01
maturation of SSU-rRNA	8	2.9	9.00E-02	7.80E-01
iron assimilation	7	2.5	2.10E-07	3.20E-05
siderophore transport	7	2.5	6.10E-07	7.00E-05
regulation of cellular catabolic process	7	2.5	9.70E-03	2.70E-01
regulation of catabolic process	7	2.5	5.70E-02	7.00E-01
regulation of protein kinase activity	6	2.2	1.70E-02	3.70E-01
regulation of kinase activity	6	2.2	2.00E-02	3.80E-01
regulation of transferase activity	6	2.2	2.50E-02	4.30E-01
regulation of phosphorylation	6	2.2	4.00E-02	5.80E-01
sulfur amino acid metabolic process	6	2.2	6.00E-02	7.10E-01
regulation of phosphate metabolic process	6	2.2	6.50E-02	7.20E-01
regulation of phosphorus metabolic process	6	2.2	6.50E-02	7.20E-01
ribosomal small subunit biogenesis	6	2.2	9.10E-02	7.80E-01
siderophore-iron transport	5	1.8	5.80E-05	3.80E-03
iron chelate transport	5	1.8	5.80E-05	3.80E-03
iron assimilation by chelation and transport	5	1.8	5.80E-05	3.80E-03
regulation of cell division	5	1.8	1.10E-03	5.00E-02
copper ion transport	5	1.8	4.90E-03	1.60E-01
regulation of cyclin-dependent protein kinase activity	5	1.8	1.10E-02	2.90E-01
regulation of cell morphogenesis	5	1.8	2.10E-02	4.00E-01
sulfur amino acid biosynthetic process	5	1.8	8.50E-02	7.90E-01
serine family amino acid biosynthetic process	4	1.4	9.30E-02	7.80E-01
cellular response to DNA damage stimulus	3	1.1	1.20E-02	2.90E-01
intracellular copper ion transport	3	1.1	1.90E-02	3.70E-01
iron ion transmembrane transport	3	1.1	1.90E-02	3.70E-01
regulation of cytokinesis	3	1.1	2.70E-02	4.60E-01
septin ring organization	3	1.1	8.60E-02	7.80E-01
cell morphogenesis checkpoint	2	0.7	8.90E-02	7.90E-01
mating	2	0.7	8.90E-02	7.90E-01
iron assimilation by reduction and transport	2	0.7	8.90E-02	7.90E-01
DOWN-REGULATED GENES
Term	Count	%	P-Value	Benjamini
oxidation reduction	34	11.2	2.10E-04	2.20E-02
translational elongation	27	8.9	1.60E-02	4.10E-01
response to abiotic stimulus	27	8.9	1.80E-02	4.20E-01
nitrogen compound biosynthetic process	23	7.6	6.20E-02	7.10E-01
cofactor metabolic process	19	6.3	1.10E-02	3.30E-01
response to temperature stimulus	19	6.3	2.00E-02	4.50E-01
generation of precursor metabolites and energy	19	6.3	9.90E-02	7.90E-01
coenzyme metabolic process	17	5.6	2.50E-03	1.30E-01
organic acid biosynthetic process	16	5.3	2.20E-02	4.70E-01
carboxylic acid biosynthetic process	16	5.3	2.20E-02	4.70E-01
cellular response to heat	16	5.3	3.20E-02	5.60E-01
response to heat	16	5.3	7.40E-02	7.40E-01
ion transport	16	5.3	9.00E-02	7.80E-01
organic acid catabolic process	15	5.0	1.90E-07	1.80E-04
carboxylic acid catabolic process	15	5.0	1.90E-07	1.80E-04
fatty acid metabolic process	14	4.6	5.80E-06	1.80E-03
energy derivation by oxidation of organic compounds	14	4.6	9.90E-02	7.90E-01
cellular amino acid biosynthetic process	13	4.3	3.20E-02	5.70E-01
amine biosynthetic process	13	4.3	4.60E-02	6.40E-01
reproductive developmental process	13	4.3	7.00E-02	7.30E-01
glutamine family amino acid metabolic process	12	4.0	1.50E-04	2.40E-02
cation transport	12	4.0	7.70E-02	7.40E-01
growth	12	4.0	7.70E-02	7.40E-01
growth of unicellular organism as a thread of attached cells	11	3.6	8.40E-03	2.90E-01
regulation of cell size	11	3.6	3.70E-02	5.80E-01
filamentous growth	11	3.6	5.10E-02	6.70E-01
regulation of cellular component size	11	3.6	6.10E-02	7.10E-01
cellular amino acid derivative metabolic process	10	3.3	6.90E-03	2.70E-01
sulfur metabolic process	10	3.3	5.70E-02	6.90E-01
acetyl-CoA metabolic process	9	3.0	1.80E-04	2.50E-02
amine catabolic process	9	3.0	1.40E-03	8.90E-02
pseudohyphal growth	9	3.0	2.80E-02	5.40E-01
cell growth	9	3.0	3.90E-02	6.00E-01
glutamine metabolic process	8	2.6	1.90E-04	2.20E-02
acetyl-CoA catabolic process	8	2.6	5.00E-04	4.60E-02
tricarboxylic acid cycle	8	2.6	5.00E-04	4.60E-02
coenzyme catabolic process	8	2.6	1.10E-03	8.40E-02
cofactor catabolic process	8	2.6	1.30E-03	9.30E-02
biogenic amine metabolic process	8	2.6	1.90E-03	1.10E-01
lipid catabolic process	8	2.6	2.60E-03	1.30E-01
aspartate family amino acid metabolic process	8	2.6	3.40E-02	5.70E-01
lipid oxidation	7	2.3	5.10E-06	2.40E-03
fatty acid oxidation	7	2.3	5.10E-06	2.40E-03
cellular lipid catabolic process	7	2.3	8.60E-04	7.20E-02
lipid modification	7	2.3	3.50E-03	1.60E-01
cellular amino acid catabolic process	7	2.3	1.40E-02	3.90E-01
secondary metabolic process	7	2.3	7.30E-02	7.40E-01
cellular amide metabolic process	7	2.3	9.90E-02	7.80E-01
fatty acid beta-oxidation	6	2.0	5.70E-05	1.40E-02
fatty acid catabolic process	6	2.0	1.00E-04	1.90E-02
cellular aldehyde metabolic process	6	2.0	1.10E-02	3.30E-01
glutamine family amino acid biosynthetic process	6	2.0	1.10E-02	3.30E-01
microautophagy	6	2.0	5.80E-02	7.00E-01
nicotinamide nucleotide metabolic process	6	2.0	9.20E-02	7.80E-01
alkaloid metabolic process	6	2.0	9.80E-02	8.00E-01
nicotinamide metabolic process	6	2.0	9.80E-02	8.00E-01
anion transport	5	1.7	7.70E-02	7.40E-01
ammonium transport	4	1.3	2.10E-03	1.20E-01
organic cation transport	4	1.3	5.50E-03	2.30E-01
polyphosphate metabolic process	4	1.3	8.00E-03	2.80E-01
cellular response to oxidative stress	4	1.3	1.10E-02	3.20E-01
cytokinesis, completion of separation	4	1.3	1.50E-02	3.80E-01
biogenic amine catabolic process	4	1.3	1.50E-02	3.80E-01
cell separation during cytokinesis	4	1.3	3.50E-02	5.70E-01
fermentation	4	1.3	4.10E-02	6.10E-01
arginine metabolic process	4	1.3	4.10E-02	6.10E-01
cellular amino acid derivative catabolic process	4	1.3	6.40E-02	7.10E-01
betaine metabolic process	3	1.0	7.00E-03	2.60E-01
carnitine metabolic process	3	1.0	7.00E-03	2.60E-01
propionate metabolic process	3	1.0	2.20E-02	4.60E-01
ammonia assimilation cycle	3	1.0	2.20E-02	4.60E-01
cellular response to reactive oxygen species	3	1.0	3.20E-02	5.70E-01
sulfur compound catabolic process	3	1.0	5.60E-02	7.00E-01
glyoxylate cycle	3	1.0	5.60E-02	7.00E-01
glyoxylate metabolic process	3	1.0	6.90E-02	7.30E-01
regulation of nitrogen utilization	3	1.0	8.40E-02	7.60E-01
NADH oxidation	3	1.0	8.40E-02	7.60E-01
arginine biosynthetic process	3	1.0	8.40E-02	7.60E-01
amino acid catabolic process via Ehrlich pathway	3	1.0	9.90E-02	7.80E-01
amino acid catabolic process to alcohol via Ehrlich pathway	3	1.0	9.90E-02	7.80E-01
propionate catabolic process, 2-methylcitrate cycle	2	0.7	9.60E-02	7.90E-01
propionate catabolic process	2	0.7	9.60E-02	7.90E-01
sulfur amino acid catabolic process	2	0.7	9.60E-02	7.90E-01

## Sheet: Table S4
Table S4. Molecular functions after CdS QDs exposure in S. cerevisiae.
UP-REGULATED GENES
Term	Count	%	P-Value	Benjamini
cation binding	53	19.1	3.50E-02	5.70E-01
ion binding	53	19.1	3.60E-02	5.50E-01
metal ion binding	49	17.7	9.60E-02	7.90E-01
transition metal ion binding	43	15.5	3.70E-02	5.40E-01
structural molecule activity	40	14.4	1.50E-07	1.70E-05
structural constituent of ribosome	36	13.0	7.10E-12	2.50E-09
iron ion binding	15	5.4	2.60E-03	9.60E-02
metal ion transmembrane transporter activity	13	4.7	1.80E-06	1.10E-04
inorganic cation transmembrane transporter activity	13	4.7	1.10E-02	3.00E-01
cofactor binding	13	4.7	8.50E-02	7.90E-01
transition metal ion transmembrane transporter activity	12	4.3	4.20E-08	7.40E-06
di-, tri-valent inorganic cation transmembrane transporter activity	12	4.3	1.00E-06	7.00E-05
coenzyme binding	11	4.0	3.00E-02	5.60E-01
iron ion transmembrane transporter activity	8	2.9	3.60E-07	3.20E-05
rRNA binding	8	2.9	1.40E-03	6.00E-02
copper ion binding	5	1.8	4.90E-02	6.30E-01
siderophore transporter activity	4	1.4	4.30E-04	2.10E-02
siderophore-iron transmembrane transporter activity	4	1.4	4.30E-04	2.10E-02
metallochaperone activity	4	1.4	3.40E-03	1.10E-01
glucosidase activity	4	1.4	8.80E-02	7.80E-01
mating pheromone activity	3	1.1	2.10E-02	4.70E-01
pheromone activity	3	1.1	2.10E-02	4.70E-01
copper chaperone activity	3	1.1	2.10E-02	4.70E-01
copper ion transmembrane transporter activity	3	1.1	3.10E-02	5.40E-01
nucleobase transmembrane transporter activity	3	1.1	8.10E-02	7.90E-01
oxidoreductase activity, acting on NADH or NADPH, nitrogenous group as acceptor	2	0.7	9.50E-02	8.00E-01
DOWN-REGULATED GENES
Term	Count	%	P-Value	Benjamini
metal ion binding	53	17.5	4.50E-02	8.30E-01
cation binding	53	17.5	6.60E-02	8.60E-01
ion binding	53	17.5	6.70E-02	8.50E-01
iron ion binding	16	5.3	1.30E-03	2.70E-01
transcription factor activity	15	5.0	7.40E-03	3.90E-01
electron carrier activity	10	3.3	1.80E-02	6.50E-01
metal cluster binding	7	2.3	2.70E-03	2.70E-01
iron-sulfur cluster binding	7	2.3	2.70E-03	2.70E-01
oxidoreductase activity, acting on the CH-NH2 group of donors	5	1.7	1.00E-03	3.80E-01
antioxidant activity	5	1.7	5.00E-02	8.40E-01
heme binding	5	1.7	7.50E-02	8.60E-01
tetrapyrrole binding	5	1.7	7.50E-02	8.60E-01
ammonium transmembrane transporter activity	4	1.3	2.20E-03	2.90E-01
organic cation transmembrane transporter activity	4	1.3	5.80E-03	4.20E-01
O-acetyltransferase activity	4	1.3	2.50E-02	7.20E-01
monocarboxylic acid transmembrane transporter activity	4	1.3	4.30E-02	8.70E-01
symporter activity	4	1.3	5.10E-02	8.20E-01
anion transmembrane transporter activity	4	1.3	7.60E-02	8.50E-01
transaminase activity	4	1.3	9.60E-02	8.90E-01
carnitine O-acetyltransferase activity	3	1.0	7.30E-03	4.30E-01
carnitine O-acyltransferase activity	3	1.0	7.30E-03	4.30E-01
acid phosphatase activity	3	1.0	4.50E-02	8.50E-01
thiamin pyrophosphate binding	3	1.0	5.80E-02	8.40E-01
2 iron, 2 sulfur cluster binding	3	1.0	5.80E-02	8.40E-01
ligase activity, forming carbon-sulfur bonds	3	1.0	8.70E-02	8.80E-01
catalase activity	2	0.7	9.80E-02	8.90E-01
dodecenoyl-CoA delta-isomerase activity	2	0.7	9.80E-02	8.90E-01
isocitrate lyase activity	2	0.7	9.80E-02	8.90E-01

## Sheet: Table S5
Table S5. Cellular components after CdS QDs exposure in S. cerevisiae.
UP-REGULATED GENES
Term	Count	%	P-Value	Benjamini
intracellular non-membrane-bounded organelle	66	23.8	4.30E-03	5.00E-02
non-membrane-bounded organelle	66	23.8	4.30E-03	5.00E-02
ribonucleoprotein complex	43	15.5	5.90E-04	7.90E-03
ribosome	39	14.1	3.40E-09	2.00E-07
cytosol	38	13.7	1.80E-05	3.40E-04
plasma membrane	37	13.4	1.00E-04	1.60E-03
ribosomal subunit	36	13.0	7.00E-13	8.00E-11
cytosolic ribosome	32	11.6	3.00E-14	6.80E-12
cytosolic part	32	11.6	5.80E-11	4.40E-09
site of polarized growth	22	7.9	1.10E-03	1.40E-02
extracellular region	20	7.2	6.20E-09	2.80E-07
fungal-type cell wall	20	7.2	2.20E-08	8.60E-07
external encapsulating structure	20	7.2	8.50E-08	2.40E-06
cell wall	20	7.2	8.50E-08	2.40E-06
large ribosomal subunit	19	6.9	2.90E-06	6.10E-05
cytosolic large ribosomal subunit	17	6.1	1.30E-07	3.40E-06
small ribosomal subunit	17	6.1	5.60E-07	1.30E-05
cellular bud	17	6.1	9.30E-03	1.00E-01
cytosolic small ribosomal subunit	15	5.4	2.80E-08	9.20E-07
plasma membrane part	15	5.4	3.00E-02	2.80E-01
anchored to membrane	12	4.3	2.00E-04	3.00E-03
cellular bud neck	12	4.3	6.20E-02	4.40E-01
integral to plasma membrane	8	2.9	6.40E-05	1.10E-03
intrinsic to plasma membrane	8	2.9	2.20E-04	3.20E-03
mitochondrial intermembrane space	6	2.2	4.00E-02	3.30E-01
organelle envelope lumen	6	2.2	5.50E-02	4.20E-01
cyclin-dependent protein kinase holoenzyme complex	4	1.4	3.50E-02	3.10E-01
actin cap	3	1.1	9.30E-02	5.60E-01
cell surface	2	0.7	8.50E-02	5.40E-01
high affinity iron permease complex	2	0.7	8.50E-02	5.40E-01
cellular bud scar	2	0.7	8.50E-02	5.40E-01
DOWN-REGULATED GENES
Term	Count	%	P-Value	Benjamini
intrinsic to membrane	85	28.1	2.10E-02	3.00E-01
integral to membrane	78	25.7	6.90E-02	5.80E-01
mitochondrion	60	19.8	5.90E-02	5.40E-01
plasma membrane	40	13.2	1.70E-05	1.30E-03
cell fraction	23	7.6	9.40E-04	4.20E-02
insoluble fraction	20	6.6	2.00E-03	6.20E-02
membrane fraction	20	6.6	2.00E-03	6.20E-02
microbody	17	5.6	1.10E-08	2.50E-06
peroxisome	17	5.6	1.10E-08	2.50E-06
fungal-type cell wall	12	4.0	4.10E-03	1.10E-01
external encapsulating structure	12	4.0	7.40E-03	1.60E-01
cell wall	12	4.0	7.40E-03	1.60E-01
microbody part	11	3.6	3.20E-06	3.60E-04
peroxisomal part	11	3.6	3.20E-06	3.60E-04
plasma membrane enriched fraction	10	3.3	1.70E-02	2.60E-01
extracellular region	9	3.0	5.00E-02	5.00E-01
intrinsic to plasma membrane	7	2.3	1.80E-03	6.70E-02
anchored to membrane	7	2.3	9.70E-02	6.90E-01
peroxisomal matrix	6	2.0	1.10E-04	6.00E-03
microbody lumen	6	2.0	1.10E-04	6.00E-03
integral to plasma membrane	6	2.0	4.40E-03	1.10E-01
peroxisomal membrane	5	1.7	2.70E-02	3.40E-01
microbody membrane	5	1.7	2.70E-02	3.40E-01
prospore membrane	5	1.7	3.50E-02	3.90E-01
intracellular immature spore	5	1.7	3.50E-02	3.90E-01
ascospore-type prospore	5	1.7	3.50E-02	3.90E-01
intrinsic to peroxisomal membrane	4	1.3	1.40E-02	2.40E-01
integral to peroxisomal membrane	4	1.3	1.40E-02	2.40E-01
vacuolar transporter chaperone complex	3	1.0	1.10E-02	2.10E-01

## Sheet: Table S6
Table S6. (KEGG) Biochemical pathways after CdS QDs exposure in S. cerevisiae.
UP-REGULATED GENES
Term	Count	%	P-Value	Benjamini
Ribosome	32	11.6	4.20E-14	1.50E-12
Cell cycle	13	4.7	5.80E-02	4.10E-01
MAPK signaling pathway	8	2.9	3.90E-02	3.70E-01
Starch and sucrose metabolism	7	2.5	2.40E-02	3.50E-01
Cysteine and methionine metabolism	5	1.8	8.70E-02	4.70E-01
Selenoamino acid metabolism	4	1.4	9.70E-02	4.50E-01
DOWN-REGULATED GENES
Term	Count	%	P-Value	Benjamini
Alanine, aspartate and glutamate metabolism	8	2.6	4.10E-04	1.80E-02
Citrate cycle (TCA cycle)	6	2.0	3.60E-02	2.80E-01
Nitrogen metabolism	5	1.7	4.70E-03	1.00E-01
Glyoxylate and dicarboxylate metabolism	5	1.7	8.30E-03	1.20E-01
Fatty acid metabolism	5	1.7	1.30E-02	1.40E-01
Vitamin B6 metabolism	3	1.0	8.90E-02	5.00E-01

## Sheet: Table S7
Table S7. Comparison of wild type strain versus sensitive and tolerant mutants.
	Growth characteristic									Gene expression	Physiological state
	-			Nystatin			Nystatin + CdS QDs			Nystatin + CdS QDs	untreated vs. treated (Nyst + CdS QDs)
strain	YPD	YPGal	YPGly	YPD	YPGal	YPGly	YPD	YPGal	YPGly	YPD	GSH/(GSH+GSSG)	Mitochondria filaments
wild type	-	-	-	-	-	-	-	-	-	-	Decreased	Decreased
ymr276w (dsk2)	N.D.	N.D.	N.D.	N.D.	N.D.	N.D.	Sensitive	Sensitive	Sensitive	Down-regulated	Decreased	-
ymr169c (ald3)	N.D.	N.D.	N.D.	N.D.	N.D.	N.D.	Sensitive	Sensitive	Sensitive	Down-regulated	Decreased	Decreased
ypr1332-a (tom5)	N.D.	N.D.	N.D.	N.D.	N.D.	N.D.	Sensitive	Sensitive	Sensitive	Up-regulated	Decreased	Decreased
ylr342w (fks1)	N.D.	N.D.	N.D.	N.D.	N.D.	N.D.	Tolerant	Tolerant	Tolerant	Up-regulated	Decreased	-
yol091w (spo21)	N.D.	N.D.	N.D.	N.D.	N.D.	N.D.	Tolerant	Tolerant	Tolerant	Down-regulated	Decreased	-
yil123w (sim1)	N.D.	N.D.	N.D.	N.D.	N.D.	N.D.	Tolerant	Tolerant	Tolerant	Up-regulated	Decreased	Decreased
Growth phenotypes (GP) observed upon spot assay of wild type or knock-out mutants grown on YPD (1% w/v Yeast extract, 2% w/v Peptone, 2% w/v Dextrose); YPGal (1% w/v Yeast extract, 2% w/v Peptone, 2% w/v Galactose); YPGly (1% w/v Yeast extract, 2% w/v Peptone, 2% v/v Glycerol) alone, or supplemented with nystatin (0.5 mg L-1); nystatin with CdS QDs (200 mg L-1), compared to the wild type strain. …

## Sheet: Table S8
Table S8. Comparison of wild type strain and tolerant mutants.
	Growth characteristic														Physiological parameters
	YPD		SC		YPD		SC		YPD		SC		YPD		PI+	NO
strain	-		-		Nystatin		-		Nystatin + CdS QDs (50 mg L-1)		CdS QDs (50 mg L-1)		Nystatin + CdS QDs (200 mg L-1)
	N Dupl	t Dupl	N Dupl	t Dupl	N Dupl	t Dupl	N Dupl	t Dupl	N Dupl	t Dupl	N Dupl	t Dupl	N Dupl	t Dupl	-	-
wild type	6.8	211.765	6.5	221.538	6.8	211.765	6.5	221.538	6.3	228.571	2.8	514.286	5.3	271.698	62	N.D.
ylr342w (fks1)	6.8	211.765	6.5	221.538	6.8	211.765	6.5	221.538	6.3	228.571	3.9	369.231	5.7	252.632	97	N.D.
yol091w (spo21)	6.8	211.765	6.5	221.538	6.8	211.765	6.5	221.538	6.3	228.571	4.2	342.857	5.6	257.143	93	N.D.
yil123w (sim1)	6.8	211.765	6.5	221.538	6.8	211.765	6.5	221.538	6.3	228.571	3.7	389.189	5.4	266.667	94	N.D.
The data reported in the growth characteristic panels represent the number of duplications (N Dupl) and the time of duplication (t Dupl) of each strain calculated upon 24h of growth in the different media: YPD (1% w/v Yeast extract, 2% w/v Peptone, 2% w/v Dextrose) or SC (Synthetic Complete, 0.67% w/v yeast nitrogen base w/ aminoacids, 2% w/v dextrose) media, and with or without the addition of N…
